# Supplementary material for: A programmed cell death-related model based on machine learning for predicting prognosis and immunotherapy responses in patients with lung adenocarcinoma
Source: Front Immunol. 2023 Aug 21;14:1183230. doi: 10.3389/fimmu.2023.1183230 (PMC10475728; doi:10.3389/fimmu.2023.1183230)
Supplement: Supplementary file 2 [file Table_1.xlsx]

## Sheet: Table S1
Table S1. Clinical informtion of LUAD patients.
ID	OS_status	OS_time	Age	Sex	Stage	N	T	M	Smoking	Chemotherapy	STKYESYES	KRAS	TP53	EGFR
GSM1672281	Alive	3168	74	Female	NA	N0	T1	NA	NA	NO	NA	NA	NA	NA
GSM1672282	Alive	756	74	Female	NA	N0	T1	NA	NA	NO	NA	NA	NA	NA
GSM1672284	Alive	2076	82	Female	NA	N0	T1	NA	NA	NO	NA	NA	NA	NA
GSM1672286	Alive	2490	60	Female	NA	N0	T1	NA	NA	NO	NA	NA	NA	NA
GSM1672287	Alive	2076	54	Female	NA	N0	T1	NA	NA	NO	NA	NA	NA	NA
GSM1672288	Alive	813	63	Female	NA	N0	T1	NA	NA	NO	NA	NA	NA	NA
GSM1672289	Dead	174	63	Female	NA	N0	T1	NA	NA	NO	NA	NA	NA	NA
GSM1672291	Alive	2190	52	Female	NA	N0	T1	NA	NA	NO	NA	NA	NA	NA
GSM1672292	Dead	1044	62	Female	NA	N0	T1	NA	NA	NO	NA	NA	NA	NA
GSM1672293	Dead	828	60	Male	NA	N0	T1	NA	NA	NO	NA	NA	NA	NA
GSM1672298	Dead	1836	75	Female	NA	N0	T1	NA	NA	NO	NA	NA	NA	NA
GSM1672300	Dead	3864	75	Female	NA	N0	T1	NA	NA	NO	NA	NA	NA	NA
GSM1672308	Dead	1770	59	Male	NA	N0	T1	NA	NA	NO	NA	NA	NA	NA
GSM1672314	Alive	2154	65	Male	NA	N0	T1	NA	NA	NO	NA	NA	NA	NA
GSM1672315	Alive	2520	69	Male	NA	N0	T1	NA	NA	NO	NA	NA	NA	NA
GSM1672319	Alive	3315	60	Male	NA	N0	T1	NA	NA	NO	NA	NA	NA	NA
GSM1672320	Alive	4008	42	Male	NA	N0	T1	NA	NA	NO	NA	NA	NA	NA
GSM1672322	Alive	1563	69	Female	NA	N0	T1	NA	NA	NO	NA	NA	NA	NA
GSM1672325	Alive	2604	62	Female	NA	N0	T1	NA	NA	NO	NA	NA	NA	NA
GSM1672329	Dead	570	72	Male	NA	N0	T1	NA	NA	NO	NA	NA	NA	NA
GSM1672330	Dead	2523	65	Male	NA	N0	T1	NA	NA	YES	NA	NA	NA	NA
GSM1672331	Alive	4599	65	Female	NA	N0	T1	NA	NA	NO	NA	NA	NA	NA
GSM1672333	Alive	4878	62	Female	NA	N0	T1	NA	NA	NO	NA	NA	NA	NA
GSM1672335	Dead	3975	54	Female	NA	N0	T1	NA	NA	YES	NA	NA	NA	NA
GSM1672336	Alive	3924	57	Female	NA	N0	T1	NA	NA	NO	NA	NA	NA	NA
GSM1672337	Alive	4788	59	Female	NA	N0	T1	NA	NA	NO	NA	NA	NA	NA
GSM1672338	Alive	4731	48	Female	NA	N0	T1	NA	NA	NO	NA	NA	NA	NA
GSM1672339	Alive	2289	44	Female	NA	N0	T1	NA	NA	NO	NA	NA	NA	NA
GSM1672340	Alive	3177	40	Female	NA	N0	T1	NA	NA	NO	NA	NA	NA	NA
GSM1672343	Dead	2385	67	Male	NA	N0	T1	NA	NA	NO	NA	NA	NA	NA
GSM1672344	Alive	2469	62	Female	NA	N0	T1	NA	NA	NO	NA	NA	NA	NA
GSM1672346	Alive	5043	46	Male	NA	N0	T1	NA	NA	NO	NA	NA	NA	NA
GSM1672349	Alive	2850	53	Female	NA	N0	T1	NA	NA	NO	NA	NA	NA	NA
GSM1672352	Dead	627	85	Female	NA	N0	T1	NA	NA	NO	NA	NA	NA	NA
GSM1672355	Alive	1089	81	Male	NA	N0	T1	NA	NA	NO	NA	NA	NA	NA
GSM1672358	Alive	1143	57	Female	NA	N0	T1	NA	NA	NO	NA	NA	NA	NA
GSM1672359	Dead	1626	76	Female	NA	N0	T1	NA	NA	YES	NA	NA	NA	NA
GSM1672361	Alive	1596	62	Female	NA	N0	T1	NA	NA	NO	NA	NA	NA	NA
GSM1672363	Alive	885	73	Male	NA	N0	T1	NA	NA	NO	NA	NA	NA	NA
GSM1672366	Alive	654	70	Male	NA	N0	T1	NA	NA	NO	NA	NA	NA	NA
GSM1672367	Alive	1674	78	Male	NA	N0	T1	NA	NA	NO	NA	NA	NA	NA
GSM1672371	Alive	1824	72	Male	NA	N0	T1	NA	NA	NO	NA	NA	NA	NA
GSM1672372	Dead	636	81	Female	NA	N0	T1	NA	NA	NO	NA	NA	NA	NA
GSM1672380	Dead	1647.9	62	Male	NA	N0	T1	NA	NA	NO	NA	NA	NA	NA
GSM1672382	Alive	1766.4	68	Male	NA	N0	T1	NA	NA	NO	NA	NA	NA	NA
GSM1672384	Dead	644.4	63	Male	NA	N0	T1	NA	NA	NO	NA	NA	NA	NA
GSM1672387	Alive	1924.2	77	Female	NA	N0	T1	NA	NA	NO	NA	NA	NA	NA
GSM1672391	Alive	2071.5	70	Female	NA	N0	T1	NA	NA	NO	NA	NA	NA	NA
GSM1672392	Alive	1689.6	75	Female	NA	N0	T1	NA	NA	NO	NA	NA	NA	NA
GSM1672393	Alive	1837.5	49	Female	NA	N0	T1	NA	NA	NO	NA	NA	NA	NA
GSM1672394	Alive	1512.9	51	Female	NA	N0	T1	NA	NA	NO	NA	NA	NA	NA
GSM1672395	Alive	2200.8	66	Male	NA	N0	T1	NA	NA	NO	NA	NA	NA	NA
GSM1672397	Alive	2184	78	Female	NA	N0	T1	NA	NA	NO	NA	NA	NA	NA
GSM1672398	Dead	597	76	Male	NA	N0	T1	NA	NA	NO	NA	NA	NA	NA
GSM1672400	Dead	1359.9	73	Male	NA	N0	T1	NA	NA	NO	NA	NA	NA	NA
GSM1672401	Alive	2518.5	72	Female	NA	N0	T1	NA	NA	NO	NA	NA	NA	NA
GSM1672406	Alive	2207.7	55	Female	NA	N0	T1	NA	NA	NO	NA	NA	NA	NA
GSM1672408	Alive	2238.3	70	Female	NA	N0	T1	NA	NA	NO	NA	NA	NA	NA
GSM1672410	Dead	67.2	43	Male	NA	N0	T1	NA	NA	NO	NA	NA	NA	NA
GSM1672412	Alive	2766	69	Female	NA	N0	T1	NA	NA	NO	NA	NA	NA	NA
GSM1672415	Dead	1261.2	62	Male	NA	N0	T1	NA	NA	NO	NA	NA	NA	NA
GSM1672416	Dead	366	70	Male	NA	N0	T1	NA	NA	NO	NA	NA	NA	NA
GSM1672424	Alive	1410	70	Female	NA	N0	T1	NA	NA	NO	NA	NA	NA	NA
GSM1672429	Alive	2100	65	Female	NA	N0	T1	NA	NA	NO	NA	NA	NA	NA
GSM1672431	Alive	2760	65	Male	NA	N0	T1	NA	NA	NO	NA	NA	NA	NA
GSM1672432	Alive	1950	62	Male	NA	N0	T1	NA	NA	NO	NA	NA	NA	NA
GSM1672434	Alive	2070	82	Female	NA	N0	T1	NA	NA	NO	NA	NA	NA	NA
GSM1672441	Alive	1980	73	Male	NA	N0	T1	NA	NA	NO	NA	NA	NA	NA
GSM1672446	Alive	450	50	Female	NA	N0	T1	NA	NA	NO	NA	NA	NA	NA
GSM1672451	Alive	1860	76	Male	NA	N0	T1	NA	NA	NO	NA	NA	NA	NA
GSM1672461	Alive	1800	57	Female	NA	N0	T1	NA	NA	NO	NA	NA	NA	NA
GSM1672466	Alive	930	58	Male	NA	N0	T1	NA	NA	NO	NA	NA	NA	NA
GSM1672470	Dead	1440	61	Female	NA	N0	T1	NA	NA	YES	NA	NA	NA	NA
GSM1672472	Alive	2730	46	Female	NA	N0	T1	NA	NA	NO	NA	NA	NA	NA
GSM1672475	Alive	2400	54	Male	NA	N0	T1	NA	NA	NO	NA	NA	NA	NA
GSM1672481	Alive	1890	70	Female	NA	N0	T1	NA	NA	NO	NA	NA	NA	NA
GSM1672482	Alive	2040	76	Male	NA	N0	T1	NA	NA	NO	NA	NA	NA	NA
GSM1672483	Alive	210	81	Female	NA	N0	T1	NA	NA	NO	NA	NA	NA	NA
GSM1672485	Alive	1080	53	Female	NA	N0	T1	NA	NA	NO	NA	NA	NA	NA
GSM1672500	Dead	720	51	Female	NA	N0	T1	NA	NA	NO	NA	NA	NA	NA
GSM1672501	Alive	1320	63	Female	NA	N0	T1	NA	NA	NO	NA	NA	NA	NA
GSM1672502	Alive	900	80	Female	NA	N0	T1	NA	NA	NO	NA	NA	NA	NA
GSM1672504	Alive	2640	58	Female	NA	N0	T1	NA	NA	NO	NA	NA	NA	NA
GSM1672506	Alive	1380	67	Female	NA	N0	T1	NA	NA	NO	NA	NA	NA	NA
GSM1672507	Alive	1680	71	Female	NA	N0	T1	NA	NA	NO	NA	NA	NA	NA
GSM1672508	Alive	1200	61	Female	NA	N0	T1	NA	NA	NO	NA	NA	NA	NA
GSM1672511	Alive	1650	43	Female	NA	N0	T1	NA	NA	NO	NA	NA	NA	NA
GSM1672519	Dead	1440	64	Female	NA	N0	T1	NA	NA	NO	NA	NA	NA	NA
GSM1672525	Alive	1920	74	Male	NA	N0	T1	NA	NA	NO	NA	NA	NA	NA
GSM1672530	Dead	1110	59	Male	NA	N0	T1	NA	NA	NO	NA	NA	NA	NA
GSM1672572	Dead	1680	68	Female	NA	N0	T1	NA	NA	NO	NA	NA	NA	NA
GSM1672575	Alive	840	68	Male	NA	N0	T1	NA	NA	NO	NA	NA	NA	NA
GSM1672577	Alive	1200	56	Female	NA	N0	T1	NA	NA	YES	NA	NA	NA	NA
GSM1672579	Alive	1200	51	Female	NA	N0	T1	NA	NA	NO	NA	NA	NA	NA
GSM1672580	Dead	690	68	Female	NA	N0	T1	NA	NA	NA	NA	NA	NA	NA
GSM1672582	Dead	1020	62	Female	NA	N0	T1	NA	NA	NA	NA	NA	NA	NA
GSM1672586	Alive	1590	57	Female	NA	N0	T1	NA	NA	NO	NA	NA	NA	NA
GSM1672587	Alive	1890	55	Female	NA	N0	T1	NA	NA	NO	NA	NA	NA	NA
GSM1672595	Alive	2520	75	Male	NA	N0	T1	NA	NA	NO	NA	NA	NA	NA
GSM1672598	Alive	2400	54	Male	NA	N0	T1	NA	NA	NO	NA	NA	NA	NA
GSM1672619	Dead	3179.7	77	Female	NA	N0	T1	NA	NA	NO	NA	NA	NA	NA
GSM1672624	Dead	2880	87	Female	NA	N0	T1	NA	NA	NO	NA	NA	NA	NA
GSM1672629	Dead	1836.3	81	Male	NA	N0	T1	NA	NA	NO	NA	NA	NA	NA
GSM1672637	Alive	2824.8	70	Male	NA	N0	T1	NA	NA	NO	NA	NA	NA	NA
GSM1672647	Dead	2569.5	73	Female	NA	N0	T1	NA	NA	NO	NA	NA	NA	NA
GSM1672650	Alive	2475	66	Female	NA	N0	T1	NA	NA	NO	NA	NA	NA	NA
GSM1672668	Dead	656.4	70	Male	NA	N0	T1	NA	NA	NO	NA	NA	NA	NA
GSM1672673	Alive	1170.9	77	Female	NA	N0	T1	NA	NA	NO	NA	NA	NA	NA
GSM1672687	Dead	921	62	Male	NA	N0	T1	NA	NA	NO	NA	NA	NA	NA
GSM1672693	Dead	906	58	Male	NA	N0	T1	NA	NA	NO	NA	NA	NA	NA
GSM1672698	Dead	2211	69	Male	NA	N0	T1	NA	NA	NO	NA	NA	NA	NA
GSM1672700	Dead	585	77	Male	NA	N0	T1	NA	NA	NO	NA	NA	NA	NA
GSM1672707	Dead	3615	62	Male	NA	N0	T1	NA	NA	NO	NA	NA	NA	NA
GSM1672717	Dead	276	68	Male	NA	N0	T1	NA	NA	NO	NA	NA	NA	NA
GSM1672321	Dead	2115	56	Male	NA	N1	T1	NA	NA	NO	NA	NA	NA	NA
GSM1672353	Dead	669	60	Female	NA	N1	T1	NA	NA	NO	NA	NA	NA	NA
GSM1672360	Dead	2883	60	Female	NA	N1	T1	NA	NA	YES	NA	NA	NA	NA
GSM1672364	Alive	3225	65	Female	NA	N1	T1	NA	NA	NO	NA	NA	NA	NA
GSM1672369	Dead	219	78	Male	NA	N1	T1	NA	NA	NO	NA	NA	NA	NA
GSM1672411	Dead	265.5	52	Female	NA	N1	T1	NA	NA	NO	NA	NA	NA	NA
GSM1672427	Alive	1980	57	Male	NA	N1	T1	NA	NA	NO	NA	NA	NA	NA
GSM1672460	Dead	960	67	Male	NA	N1	T1	NA	NA	YES	NA	NA	NA	NA
GSM1672514	Dead	300	79	Female	NA	N1	T1	NA	NA	NO	NA	NA	NA	NA
GSM1672532	Alive	1200	43	Male	NA	N1	T1	NA	NA	NO	NA	NA	NA	NA
GSM1672538	Dead	2850	70	Female	NA	N1	T1	NA	NA	YES	NA	NA	NA	NA
GSM1672557	Dead	1320	61	Male	NA	N1	T1	NA	NA	NO	NA	NA	NA	NA
GSM1672563	Dead	1920	61	Male	NA	N1	T1	NA	NA	YES	NA	NA	NA	NA
GSM1672570	Alive	2220	68	Male	NA	N1	T1	NA	NA	NO	NA	NA	NA	NA
GSM1672597	Dead	750	59	Female	NA	N1	T1	NA	NA	NO	NA	NA	NA	NA
GSM1672616	Dead	1704	79	Male	NA	N1	T1	NA	NA	NO	NA	NA	NA	NA
GSM1672625	Dead	1239.9	62	Female	NA	N1	T1	NA	NA	NO	NA	NA	NA	NA
GSM1672691	Dead	1275	57	Male	NA	N1	T1	NA	NA	NO	NA	NA	NA	NA
GSM1672694	Dead	2355	72	Male	NA	N1	T1	NA	NA	NO	NA	NA	NA	NA
GSM1672699	Dead	99	77	Male	NA	N1	T1	NA	NA	NO	NA	NA	NA	NA
GSM1672710	Alive	1569	46	Female	NA	N1	T1	NA	NA	NO	NA	NA	NA	NA
GSM1672711	Alive	2082	63	Female	NA	N1	T1	NA	NA	NO	NA	NA	NA	NA
GSM1672712	Dead	778.5	60	Male	NA	N1	T1	NA	NA	NO	NA	NA	NA	NA
GSM1672722	Alive	5277	65	Male	NA	N1	T1	NA	NA	NA	NA	NA	NA	NA
GSM1672305	Dead	489	63	Male	NA	N2	T1	NA	NA	YES	NA	NA	NA	NA
GSM1672306	Dead	888	74	Female	NA	N2	T1	NA	NA	YES	NA	NA	NA	NA
GSM1672311	Dead	504	78	Female	NA	N2	T1	NA	NA	YES	NA	NA	NA	NA
GSM1672342	Dead	216	69	Male	NA	N2	T1	NA	NA	NO	NA	NA	NA	NA
GSM1672347	Dead	447	77	Male	NA	N2	T1	NA	NA	NA	NA	NA	NA	NA
GSM1672468	Alive	3450	49	Female	NA	N2	T1	NA	NA	NO	NA	NA	NA	NA
GSM1672491	Dead	1530	48	Female	NA	N2	T1	NA	NA	YES	NA	NA	NA	NA
GSM1672497	Dead	990	63	Female	NA	N2	T1	NA	NA	NO	NA	NA	NA	NA
GSM1672685	Dead	546	65	Male	NA	N2	T1	NA	NA	NO	NA	NA	NA	NA
GSM1672696	Dead	1956	64	Male	NA	N2	T1	NA	NA	NO	NA	NA	NA	NA
GSM1672716	Dead	435	70	Male	NA	N2	T1	NA	NA	NO	NA	NA	NA	NA
GSM1672645	Alive	2533.2	71	Male	NA	NA	T1	NA	NA	NO	NA	NA	NA	NA
GSM1672283	Dead	1944	74	Female	NA	N0	T2	NA	NA	NO	NA	NA	NA	NA
GSM1672285	Dead	1017	59	Female	NA	N0	T2	NA	NA	NO	NA	NA	NA	NA
GSM1672294	Dead	1464	66	Female	NA	N0	T2	NA	NA	NO	NA	NA	NA	NA
GSM1672295	Alive	1998	61	Female	NA	N0	T2	NA	NA	YES	NA	NA	NA	NA
GSM1672296	Dead	303	68	Female	NA	N0	T2	NA	NA	NO	NA	NA	NA	NA
GSM1672297	Dead	261	48	Female	NA	N0	T2	NA	NA	YES	NA	NA	NA	NA
GSM1672299	Alive	3966	50	Female	NA	N0	T2	NA	NA	NO	NA	NA	NA	NA
GSM1672301	Dead	1314	72	Female	NA	N0	T2	NA	NA	NO	NA	NA	NA	NA
GSM1672307	Dead	2436	76	Male	NA	N0	T2	NA	NA	NO	NA	NA	NA	NA
GSM1672312	Alive	1860	75	Male	NA	N0	T2	NA	NA	NO	NA	NA	NA	NA
GSM1672313	Dead	1869	61	Male	NA	N0	T2	NA	NA	YES	NA	NA	NA	NA
GSM1672316	Dead	558	73	Male	NA	N0	T2	NA	NA	NO	NA	NA	NA	NA
GSM1672317	Dead	1374	51	Male	NA	N0	T2	NA	NA	NO	NA	NA	NA	NA
GSM1672318	Dead	618	63	Female	NA	N0	T2	NA	NA	YES	NA	NA	NA	NA
GSM1672326	Alive	3102	65	Male	NA	N0	T2	NA	NA	NO	NA	NA	NA	NA
GSM1672327	Alive	3528	73	Female	NA	N0	T2	NA	NA	YES	NA	NA	NA	NA
GSM1672332	Alive	4617	59	Female	NA	N0	T2	NA	NA	NO	NA	NA	NA	NA
GSM1672334	Alive	1914	63	Male	NA	N0	T2	NA	NA	NO	NA	NA	NA	NA
GSM1672345	Alive	3036	60	Male	NA	N0	T2	NA	NA	NO	NA	NA	NA	NA
GSM1672350	Alive	1872	51	Male	NA	N0	T2	NA	NA	NO	NA	NA	NA	NA
GSM1672365	Alive	1611	63	Male	NA	N0	T2	NA	NA	NO	NA	NA	NA	NA
GSM1672370	Alive	4797	66	Male	NA	N0	T2	NA	NA	NO	NA	NA	NA	NA
GSM1672373	Alive	1608	69	Female	NA	N0	T2	NA	NA	YES	NA	NA	NA	NA
GSM1672375	Alive	1418.1	76	Female	NA	N0	T2	NA	NA	NO	NA	NA	NA	NA
GSM1672376	Dead	1773.3	70	Male	NA	N0	T2	NA	NA	NO	NA	NA	NA	NA
GSM1672377	Alive	1547.4	58	Male	NA	N0	T2	NA	NA	NO	NA	NA	NA	NA
GSM1672378	Dead	1087.5	48	Female	NA	N0	T2	NA	NA	NO	NA	NA	NA	NA
GSM1672383	Alive	1554.3	58	Male	NA	N0	T2	NA	NA	NO	NA	NA	NA	NA
GSM1672386	Dead	2070.3	57	Female	NA	N0	T2	NA	NA	NO	NA	NA	NA	NA
GSM1672390	Alive	1690.5	73	Male	NA	N0	T2	NA	NA	NO	NA	NA	NA	NA
GSM1672396	Alive	2002.2	76	Female	NA	N0	T2	NA	NA	NO	NA	NA	NA	NA
GSM1672403	Alive	2336.7	64	Female	NA	N0	T2	NA	NA	NO	NA	NA	NA	NA
GSM1672404	Alive	335.4	53	Female	NA	N0	T2	NA	NA	NO	NA	NA	NA	NA
GSM1672407	Dead	350.4	67	Male	NA	N0	T2	NA	NA	NO	NA	NA	NA	NA
GSM1672409	Dead	958.2	72	Female	NA	N0	T2	NA	NA	NO	NA	NA	NA	NA
GSM1672413	Alive	2702.1	33	Female	NA	N0	T2	NA	NA	NO	NA	NA	NA	NA
GSM1672418	Dead	2880	46	Male	NA	N0	T2	NA	NA	NA	NA	NA	NA	NA
GSM1672420	Dead	2058	60	Male	NA	N0	T2	NA	NA	NA	NA	NA	NA	NA
GSM1672421	Dead	1440	75	Male	NA	N0	T2	NA	NA	NA	NA	NA	NA	NA
GSM1672423	Alive	2160	62	Male	NA	N0	T2	NA	NA	YES	NA	NA	NA	NA
GSM1672428	Alive	1320	81	Female	NA	N0	T2	NA	NA	NO	NA	NA	NA	NA
GSM1672435	Dead	1200	68	Male	NA	N0	T2	NA	NA	NO	NA	NA	NA	NA
GSM1672437	Dead	870	82	Female	NA	N0	T2	NA	NA	YES	NA	NA	NA	NA
GSM1672439	Alive	2310	68	Male	NA	N0	T2	NA	NA	NO	NA	NA	NA	NA
GSM1672443	Alive	990	62	Male	NA	N0	T2	NA	NA	NO	NA	NA	NA	NA
GSM1672444	Alive	2550	51	Male	NA	N0	T2	NA	NA	NO	NA	NA	NA	NA
GSM1672445	Alive	1980	62	Male	NA	N0	T2	NA	NA	NO	NA	NA	NA	NA
GSM1672447	Alive	2730	65	Male	NA	N0	T2	NA	NA	NO	NA	NA	NA	NA
GSM1672448	Dead	2040	74	Male	NA	N0	T2	NA	NA	YES	NA	NA	NA	NA
GSM1672457	Dead	420	74	Female	NA	N0	T2	NA	NA	NO	NA	NA	NA	NA
GSM1672459	Alive	990	66	Female	NA	N0	T2	NA	NA	NO	NA	NA	NA	NA
GSM1672462	Alive	1500	64	Male	NA	N0	T2	NA	NA	NO	NA	NA	NA	NA
GSM1672463	Dead	450	59	Female	NA	N0	T2	NA	NA	NO	NA	NA	NA	NA
GSM1672464	Alive	1110	76	Female	NA	N0	T2	NA	NA	NO	NA	NA	NA	NA
GSM1672465	Alive	1620	82	Female	NA	N0	T2	NA	NA	NO	NA	NA	NA	NA
GSM1672467	Alive	1140	65	Male	NA	N0	T2	NA	NA	NO	NA	NA	NA	NA
GSM1672473	Dead	6120	74	Female	NA	N0	T2	NA	NA	NO	NA	NA	NA	NA
GSM1672477	Alive	1800	69	Female	NA	N0	T2	NA	NA	NO	NA	NA	NA	NA
GSM1672479	Dead	1860	76	Female	NA	N0	T2	NA	NA	NO	NA	NA	NA	NA
GSM1672484	Dead	1560	61	Female	NA	N0	T2	NA	NA	YES	NA	NA	NA	NA
GSM1672488	Alive	1230	61	Male	NA	N0	T2	NA	NA	NO	NA	NA	NA	NA
GSM1672492	Alive	1500	65	Female	NA	N0	T2	NA	NA	NO	NA	NA	NA	NA
GSM1672493	Dead	1710	70	Female	NA	N0	T2	NA	NA	YES	NA	NA	NA	NA
GSM1672494	Dead	390	79	Female	NA	N0	T2	NA	NA	YES	NA	NA	NA	NA
GSM1672495	Dead	2340	67	Male	NA	N0	T2	NA	NA	YES	NA	NA	NA	NA
GSM1672496	Alive	1440	77	Male	NA	N0	T2	NA	NA	NO	NA	NA	NA	NA
GSM1672498	Alive	1110	76	Female	NA	N0	T2	NA	NA	NO	NA	NA	NA	NA
GSM1672505	Alive	1260	62	Female	NA	N0	T2	NA	NA	NO	NA	NA	NA	NA
GSM1672513	Alive	1080	54	Female	NA	N0	T2	NA	NA	NO	NA	NA	NA	NA
GSM1672515	Dead	690	61	Male	NA	N0	T2	NA	NA	YES	NA	NA	NA	NA
GSM1672516	Alive	1860	74	Male	NA	N0	T2	NA	NA	NO	NA	NA	NA	NA
GSM1672518	Dead	1410	68	Female	NA	N0	T2	NA	NA	YES	NA	NA	NA	NA
GSM1672521	Alive	1290	57	Male	NA	N0	T2	NA	NA	NO	NA	NA	NA	NA
GSM1672522	Alive	1230	57	Female	NA	N0	T2	NA	NA	NO	NA	NA	NA	NA
GSM1672523	Alive	1290	67	Male	NA	N0	T2	NA	NA	NO	NA	NA	NA	NA
GSM1672526	Alive	3210	59	Male	NA	N0	T2	NA	NA	NO	NA	NA	NA	NA
GSM1672527	Dead	750	75	Male	NA	N0	T2	NA	NA	NO	NA	NA	NA	NA
GSM1672528	Alive	2880	60	Female	NA	N0	T2	NA	NA	NO	NA	NA	NA	NA
GSM1672529	Alive	2940	41	Female	NA	N0	T2	NA	NA	NO	NA	NA	NA	NA
GSM1672531	Alive	2700	60	Female	NA	N0	T2	NA	NA	YES	NA	NA	NA	NA
GSM1672533	Dead	2130	54	Male	NA	N0	T2	NA	NA	YES	NA	NA	NA	NA
GSM1672535	Alive	3300	47	Male	NA	N0	T2	NA	NA	YES	NA	NA	NA	NA
GSM1672536	Alive	3300	55	Female	NA	N0	T2	NA	NA	NO	NA	NA	NA	NA
GSM1672537	Dead	180	66	Female	NA	N0	T2	NA	NA	YES	NA	NA	NA	NA
GSM1672539	Dead	1140	68	Male	NA	N0	T2	NA	NA	YES	NA	NA	NA	NA
GSM1672540	Dead	270	61	Female	NA	N0	T2	NA	NA	NO	NA	NA	NA	NA
GSM1672541	Alive	2610	60	Female	NA	N0	T2	NA	NA	NO	NA	NA	NA	NA
GSM1672542	Alive	2640	35	Male	NA	N0	T2	NA	NA	NO	NA	NA	NA	NA
GSM1672545	Alive	1770	73	Female	NA	N0	T2	NA	NA	YES	NA	NA	NA	NA
GSM1672546	Alive	1650	38	Female	NA	N0	T2	NA	NA	YES	NA	NA	NA	NA
GSM1672547	Alive	1080	58	Male	NA	N0	T2	NA	NA	NO	NA	NA	NA	NA
GSM1672548	Dead	450	65	Male	NA	N0	T2	NA	NA	YES	NA	NA	NA	NA
GSM1672549	Alive	2550	66	Female	NA	N0	T2	NA	NA	YES	NA	NA	NA	NA
GSM1672552	Dead	2370	53	Male	NA	N0	T2	NA	NA	YES	NA	NA	NA	NA
GSM1672553	Alive	3150	60	Male	NA	N0	T2	NA	NA	NO	NA	NA	NA	NA
GSM1672554	Alive	2910	40	Female	NA	N0	T2	NA	NA	YES	NA	NA	NA	NA
GSM1672556	Dead	1080	62	Male	NA	N0	T2	NA	NA	YES	NA	NA	NA	NA
GSM1672560	Alive	2700	51	Female	NA	N0	T2	NA	NA	YES	NA	NA	NA	NA
GSM1672561	Alive	2550	53	Female	NA	N0	T2	NA	NA	YES	NA	NA	NA	NA
GSM1672564	Dead	1950	52	Female	NA	N0	T2	NA	NA	YES	NA	NA	NA	NA
GSM1672565	Alive	2040	60	Male	NA	N0	T2	NA	NA	YES	NA	NA	NA	NA
GSM1672567	Alive	1890	46	Female	NA	N0	T2	NA	NA	NO	NA	NA	NA	NA
GSM1672574	Alive	1470	68	Female	NA	N0	T2	NA	NA	NO	NA	NA	NA	NA
GSM1672576	Alive	1080	57	Female	NA	N0	T2	NA	NA	NO	NA	NA	NA	NA
GSM1672578	Alive	1110	56	Male	NA	N0	T2	NA	NA	NO	NA	NA	NA	NA
GSM1672581	Alive	2280	61	Male	NA	N0	T2	NA	NA	NA	NA	NA	NA	NA
GSM1672583	Alive	1980	73	Male	NA	N0	T2	NA	NA	NA	NA	NA	NA	NA
GSM1672585	Dead	210	72	Male	NA	N0	T2	NA	NA	NO	NA	NA	NA	NA
GSM1672588	Alive	690	64	Male	NA	N0	T2	NA	NA	NO	NA	NA	NA	NA
GSM1672589	Alive	1860	40	Female	NA	N0	T2	NA	NA	NO	NA	NA	NA	NA
GSM1672591	Alive	780	60	Male	NA	N0	T2	NA	NA	NO	NA	NA	NA	NA
GSM1672592	Alive	1200	58	Female	NA	N0	T2	NA	NA	NO	NA	NA	NA	NA
GSM1672593	Alive	900	64	Male	NA	N0	T2	NA	NA	NO	NA	NA	NA	NA
GSM1672594	Alive	1200	62	Male	NA	N0	T2	NA	NA	NO	NA	NA	NA	NA
GSM1672596	Dead	540	76	Male	NA	N0	T2	NA	NA	NO	NA	NA	NA	NA
GSM1672600	Alive	960	70	Female	NA	N0	T2	NA	NA	NO	NA	NA	NA	NA
GSM1672601	Alive	3150	68	Female	NA	N0	T2	NA	NA	NO	NA	NA	NA	NA
GSM1672603	Alive	2250	75	Male	NA	N0	T2	NA	NA	NO	NA	NA	NA	NA
GSM1672604	Alive	2910	64	Male	NA	N0	T2	NA	NA	NO	NA	NA	NA	NA
GSM1672606	Dead	960	69	Male	NA	N0	T2	NA	NA	NO	NA	NA	NA	NA
GSM1672608	Dead	1348.2	66	Female	NA	N0	T2	NA	NA	NO	NA	NA	NA	NA
GSM1672609	Dead	1042.8	79	Male	NA	N0	T2	NA	NA	NO	NA	NA	NA	NA
GSM1672610	Dead	595.2	72	Female	NA	N0	T2	NA	NA	NO	NA	NA	NA	NA
GSM1672615	Alive	3699	40	Male	NA	N0	T2	NA	NA	NO	NA	NA	NA	NA
GSM1672621	Dead	625.8	49	Male	NA	N0	T2	NA	NA	YES	NA	NA	NA	NA
GSM1672623	Dead	2225.4	66	Male	NA	N0	T2	NA	NA	NO	NA	NA	NA	NA
GSM1672627	Dead	12.9	77	Male	NA	N0	T2	NA	NA	NO	NA	NA	NA	NA
GSM1672628	Dead	496.8	61	Female	NA	N0	T2	NA	NA	YES	NA	NA	NA	NA
GSM1672631	Dead	2118	67	Female	NA	N0	T2	NA	NA	NO	NA	NA	NA	NA
GSM1672633	Dead	526.2	64	Female	NA	N0	T2	NA	NA	NO	NA	NA	NA	NA
GSM1672634	Dead	826.8	65	Female	NA	N0	T2	NA	NA	NO	NA	NA	NA	NA
GSM1672636	Alive	2331	66	Female	NA	N0	T2	NA	NA	NO	NA	NA	NA	NA
GSM1672638	Alive	2202	66	Female	NA	N0	T2	NA	NA	NO	NA	NA	NA	NA
GSM1672639	Dead	1357.2	70	Male	NA	N0	T2	NA	NA	YES	NA	NA	NA	NA
GSM1672640	Dead	0.9	63	Male	NA	N0	T2	NA	NA	NO	NA	NA	NA	NA
GSM1672641	Dead	2271.9	68	Female	NA	N0	T2	NA	NA	NO	NA	NA	NA	NA
GSM1672642	Dead	1171.8	76	Male	NA	N0	T2	NA	NA	NO	NA	NA	NA	NA
GSM1672649	Dead	1180.8	64	Male	NA	N0	T2	NA	NA	NO	NA	NA	NA	NA
GSM1672655	Dead	1437	82	Female	NA	N0	T2	NA	NA	NO	NA	NA	NA	NA
GSM1672656	Alive	1765.2	70	Male	NA	N0	T2	NA	NA	NO	NA	NA	NA	NA
GSM1672657	Alive	2446.2	75	Male	NA	N0	T2	NA	NA	NO	NA	NA	NA	NA
GSM1672658	Dead	735.3	63	Female	NA	N0	T2	NA	NA	NO	NA	NA	NA	NA
GSM1672659	Dead	210.9	81	Female	NA	N0	T2	NA	NA	NO	NA	NA	NA	NA
GSM1672661	Dead	1206.3	60	Female	NA	N0	T2	NA	NA	NO	NA	NA	NA	NA
GSM1672662	Alive	2000.7	60	Female	NA	N0	T2	NA	NA	NO	NA	NA	NA	NA
GSM1672663	Dead	1229.1	71	Female	NA	N0	T2	NA	NA	NO	NA	NA	NA	NA
GSM1672664	Alive	2283.6	73	Male	NA	N0	T2	NA	NA	NO	NA	NA	NA	NA
GSM1672665	Dead	2179.2	77	Male	NA	N0	T2	NA	NA	NO	NA	NA	NA	NA
GSM1672670	Alive	2161.5	60	Male	NA	N0	T2	NA	NA	NO	NA	NA	NA	NA
GSM1672672	Alive	1601.7	62	Female	NA	N0	T2	NA	NA	NO	NA	NA	NA	NA
GSM1672674	Dead	1566	82	Male	NA	N0	T2	NA	NA	NO	NA	NA	NA	NA
GSM1672675	Dead	473.1	73	Male	NA	N0	T2	NA	NA	NO	NA	NA	NA	NA
GSM1672679	Alive	4505.4	53	Male	NA	N0	T2	NA	NA	NO	NA	NA	NA	NA
GSM1672692	Dead	3672	69	Male	NA	N0	T2	NA	NA	NO	NA	NA	NA	NA
GSM1672695	Dead	2196	47	Male	NA	N0	T2	NA	NA	NO	NA	NA	NA	NA
GSM1672703	Alive	3894	67	Male	NA	N0	T2	NA	NA	NO	NA	NA	NA	NA
GSM1672705	Dead	3162	78	Male	NA	N0	T2	NA	NA	NO	NA	NA	NA	NA
GSM1672706	Dead	4725	46	Male	NA	N0	T2	NA	NA	NO	NA	NA	NA	NA
GSM1672708	Dead	1434	66	Male	NA	N0	T2	NA	NA	NO	NA	NA	NA	NA
GSM1672713	Alive	3654	77	Male	NA	N0	T2	NA	NA	NO	NA	NA	NA	NA
GSM1672718	Dead	570	66	Male	NA	N0	T2	NA	NA	NO	NA	NA	NA	NA
GSM1672721	Alive	2928	81	Male	NA	N0	T2	NA	NA	NO	NA	NA	NA	NA
GSM1672328	Dead	3474	52	Female	NA	N1	T2	NA	NA	YES	NA	NA	NA	NA
GSM1672351	Alive	1929	63	Female	NA	N1	T2	NA	NA	NO	NA	NA	NA	NA
GSM1672354	Dead	2037	58	Male	NA	N1	T2	NA	NA	NO	NA	NA	NA	NA
GSM1672356	Dead	681	52	Female	NA	N1	T2	NA	NA	YES	NA	NA	NA	NA
GSM1672357	Alive	987	81	Female	NA	N1	T2	NA	NA	YES	NA	NA	NA	NA
GSM1672362	Dead	375	68	Male	NA	N1	T2	NA	NA	NO	NA	NA	NA	NA
GSM1672368	Dead	630	54	Male	NA	N1	T2	NA	NA	NO	NA	NA	NA	NA
GSM1672385	Dead	191.4	78	Male	NA	N1	T2	NA	NA	NO	NA	NA	NA	NA
GSM1672426	Dead	1170	56	Female	NA	N1	T2	NA	NA	YES	NA	NA	NA	NA
GSM1672449	Alive	990	55	Female	NA	N1	T2	NA	NA	NO	NA	NA	NA	NA
GSM1672454	Dead	600	70	Male	NA	N1	T2	NA	NA	YES	NA	NA	NA	NA
GSM1672456	Alive	2790	67	Female	NA	N1	T2	NA	NA	YES	NA	NA	NA	NA
GSM1672458	Alive	3000	59	Female	NA	N1	T2	NA	NA	YES	NA	NA	NA	NA
GSM1672474	Alive	1500	51	Female	NA	N1	T2	NA	NA	NO	NA	NA	NA	NA
GSM1672478	Alive	780	63	Female	NA	N1	T2	NA	NA	NO	NA	NA	NA	NA
GSM1672480	Alive	660	72	Female	NA	N1	T2	NA	NA	NO	NA	NA	NA	NA
GSM1672486	Dead	450	72	Female	NA	N1	T2	NA	NA	NO	NA	NA	NA	NA
GSM1672487	Dead	600	53	Female	NA	N1	T2	NA	NA	NO	NA	NA	NA	NA
GSM1672490	Alive	1260	74	Female	NA	N1	T2	NA	NA	NO	NA	NA	NA	NA
GSM1672499	Dead	510	72	Male	NA	N1	T2	NA	NA	YES	NA	NA	NA	NA
GSM1672503	Alive	1500	74	Female	NA	N1	T2	NA	NA	YES	NA	NA	NA	NA
GSM1672510	Alive	1290	72	Female	NA	N1	T2	NA	NA	NO	NA	NA	NA	NA
GSM1672520	Alive	1710	58	Female	NA	N1	T2	NA	NA	YES	NA	NA	NA	NA
GSM1672524	Alive	960	75	Female	NA	N1	T2	NA	NA	NO	NA	NA	NA	NA
GSM1672534	Dead	270	52	Female	NA	N1	T2	NA	NA	YES	NA	NA	NA	NA
GSM1672543	Alive	2220	53	Female	NA	N1	T2	NA	NA	NO	NA	NA	NA	NA
GSM1672544	Dead	240	54	Male	NA	N1	T2	NA	NA	YES	NA	NA	NA	NA
GSM1672550	Dead	270	66	Male	NA	N1	T2	NA	NA	NO	NA	NA	NA	NA
GSM1672551	Dead	330	76	Male	NA	N1	T2	NA	NA	NO	NA	NA	NA	NA
GSM1672555	Dead	120	67	Male	NA	N1	T2	NA	NA	NO	NA	NA	NA	NA
GSM1672558	Dead	2220	63	Male	NA	N1	T2	NA	NA	NO	NA	NA	NA	NA
GSM1672559	Dead	390	62	Male	NA	N1	T2	NA	NA	YES	NA	NA	NA	NA
GSM1672562	Dead	2130	56	Female	NA	N1	T2	NA	NA	YES	NA	NA	NA	NA
GSM1672566	Alive	1920	57	Male	NA	N1	T2	NA	NA	YES	NA	NA	NA	NA
GSM1672568	Dead	390	71	Male	NA	N1	T2	NA	NA	YES	NA	NA	NA	NA
GSM1672569	Alive	2850	53	Male	NA	N1	T2	NA	NA	NO	NA	NA	NA	NA
GSM1672571	Dead	1710	72	Female	NA	N1	T2	NA	NA	NO	NA	NA	NA	NA
GSM1672573	Alive	1440	65	Male	NA	N1	T2	NA	NA	NO	NA	NA	NA	NA
GSM1672584	Dead	870	63	Female	NA	N1	T2	NA	NA	NA	NA	NA	NA	NA
GSM1672599	Dead	360	74	Male	NA	N1	T2	NA	NA	NO	NA	NA	NA	NA
GSM1672605	Dead	540	79	Male	NA	N1	T2	NA	NA	NO	NA	NA	NA	NA
GSM1672607	Dead	300	77	Male	NA	N1	T2	NA	NA	NO	NA	NA	NA	NA
GSM1672622	Dead	828.9	62	Male	NA	N1	T2	NA	NA	YES	NA	NA	NA	NA
GSM1672630	Alive	3134.1	72	Female	NA	N1	T2	NA	NA	NO	NA	NA	NA	NA
GSM1672651	Alive	951	48	Male	NA	N1	T2	NA	NA	YES	NA	NA	NA	NA
GSM1672667	Dead	187.2	59	Female	NA	N1	T2	NA	NA	NO	NA	NA	NA	NA
GSM1672669	Alive	2365.5	58	Male	NA	N1	T2	NA	NA	NO	NA	NA	NA	NA
GSM1672671	Dead	847.5	72	Male	NA	N1	T2	NA	NA	NO	NA	NA	NA	NA
GSM1672676	Dead	829.8	57	Female	NA	N1	T2	NA	NA	NO	NA	NA	NA	NA
GSM1672677	Dead	890.1	73	Male	NA	N1	T2	NA	NA	YES	NA	NA	NA	NA
GSM1672681	Dead	742.2	71	Female	NA	N1	T2	NA	NA	YES	NA	NA	NA	NA
GSM1672682	Dead	494.7	36	Male	NA	N1	T2	NA	NA	YES	NA	NA	NA	NA
GSM1672701	Dead	252	70	Male	NA	N1	T2	NA	NA	NO	NA	NA	NA	NA
GSM1672709	Dead	3900	65	Male	NA	N1	T2	NA	NA	NO	NA	NA	NA	NA
GSM1672723	Dead	1359	61	Male	NA	N1	T2	NA	NA	NA	NA	NA	NA	NA
GSM1672302	Dead	177	72	Female	NA	N2	T2	NA	NA	NO	NA	NA	NA	NA
GSM1672304	Dead	528	58	Male	NA	N2	T2	NA	NA	YES	NA	NA	NA	NA
GSM1672309	Dead	2778	71	Male	NA	N2	T2	NA	NA	NO	NA	NA	NA	NA
GSM1672323	Dead	528	58	Female	NA	N2	T2	NA	NA	NO	NA	NA	NA	NA
GSM1672324	Dead	507	62	Male	NA	N2	T2	NA	NA	NO	NA	NA	NA	NA
GSM1672341	Dead	846	64	Male	NA	N2	T2	NA	NA	NO	NA	NA	NA	NA
GSM1672348	Dead	288	56	Male	NA	N2	T2	NA	NA	NO	NA	NA	NA	NA
GSM1672430	Alive	2250	73	Female	NA	N2	T2	NA	NA	NO	NA	NA	NA	NA
GSM1672433	Alive	1290	71	Male	NA	N2	T2	NA	NA	YES	NA	NA	NA	NA
GSM1672436	Dead	630	48	Female	NA	N2	T2	NA	NA	NO	NA	NA	NA	NA
GSM1672438	Dead	780	64	Male	NA	N2	T2	NA	NA	YES	NA	NA	NA	NA
GSM1672440	Dead	60	58	Male	NA	N2	T2	NA	NA	NO	NA	NA	NA	NA
GSM1672442	Dead	420	52	Female	NA	N2	T2	NA	NA	YES	NA	NA	NA	NA
GSM1672452	Dead	3420	64	Female	NA	N2	T2	NA	NA	YES	NA	NA	NA	NA
GSM1672453	Dead	120	58	Female	NA	N2	T2	NA	NA	NO	NA	NA	NA	NA
GSM1672455	Dead	1560	57	Female	NA	N2	T2	NA	NA	YES	NA	NA	NA	NA
GSM1672469	Alive	1080	71	Female	NA	N2	T2	NA	NA	NO	NA	NA	NA	NA
GSM1672471	Dead	570	75	Male	NA	N2	T2	NA	NA	YES	NA	NA	NA	NA
GSM1672476	Dead	1260	50	Female	NA	N2	T2	NA	NA	YES	NA	NA	NA	NA
GSM1672489	Dead	750	66	Male	NA	N2	T2	NA	NA	YES	NA	NA	NA	NA
GSM1672509	Alive	1140	38	Female	NA	N2	T2	NA	NA	NO	NA	NA	NA	NA
GSM1672512	Dead	510	65	Female	NA	N2	T2	NA	NA	YES	NA	NA	NA	NA
GSM1672612	Dead	15.9	79	Female	NA	N2	T2	NA	NA	NO	NA	NA	NA	NA
GSM1672613	Dead	1126.5	74	Female	NA	N2	T2	NA	NA	NO	NA	NA	NA	NA
GSM1672632	Dead	105.6	74	Female	NA	N2	T2	NA	NA	NO	NA	NA	NA	NA
GSM1672643	Dead	2328	49	Male	NA	N2	T2	NA	NA	YES	NA	NA	NA	NA
GSM1672644	Dead	68.1	61	Male	NA	N2	T2	NA	NA	YES	NA	NA	NA	NA
GSM1672653	Dead	173.4	68	Female	NA	N2	T2	NA	NA	NO	NA	NA	NA	NA
GSM1672683	Dead	268.2	68	Female	NA	N2	T2	NA	NA	YES	NA	NA	NA	NA
GSM1672686	Dead	2386.2	51	Female	NA	N2	T2	NA	NA	YES	NA	NA	NA	NA
GSM1672689	Dead	351	69	Male	NA	N2	T2	NA	NA	NO	NA	NA	NA	NA
GSM1672714	Dead	978	44	Male	NA	N2	T2	NA	NA	NO	NA	NA	NA	NA
GSM1672719	Alive	3636	74	Male	NA	N2	T2	NA	NA	NO	NA	NA	NA	NA
GSM1672720	Dead	270	62	Male	NA	N2	T2	NA	NA	NO	NA	NA	NA	NA
GSM1672290	Dead	1506	66	Male	NA	N0	T3	NA	NA	NO	NA	NA	NA	NA
GSM1672310	Dead	120	45	Female	NA	N0	T3	NA	NA	NO	NA	NA	NA	NA
GSM1672379	Dead	198	82	Male	NA	N0	T3	NA	NA	NO	NA	NA	NA	NA
GSM1672517	Alive	2550	80	Female	NA	N0	T3	NA	NA	YES	NA	NA	NA	NA
GSM1672590	Dead	210	75	Female	NA	N0	T3	NA	NA	NO	NA	NA	NA	NA
GSM1672602	Alive	2430	69	Male	NA	N0	T3	NA	NA	NO	NA	NA	NA	NA
GSM1672617	Dead	903.6	75	Female	NA	N0	T3	NA	NA	NO	NA	NA	NA	NA
GSM1672626	Dead	169.5	82	Male	NA	N0	T3	NA	NA	NO	NA	NA	NA	NA
GSM1672635	Dead	491.7	76	Male	NA	N0	T3	NA	NA	NO	NA	NA	NA	NA
GSM1672646	Dead	1265.4	60	Male	NA	N0	T3	NA	NA	NO	NA	NA	NA	NA
GSM1672648	Alive	2775.6	47	Male	NA	N0	T3	NA	NA	YES	NA	NA	NA	NA
GSM1672660	Dead	288.9	75	Female	NA	N0	T3	NA	NA	NO	NA	NA	NA	NA
GSM1672666	Dead	359.7	50	Male	NA	N0	T3	NA	NA	NO	NA	NA	NA	NA
GSM1672684	Dead	791.4	68	Female	NA	N0	T3	NA	NA	NO	NA	NA	NA	NA
GSM1672688	Dead	2427	72	Male	NA	N0	T3	NA	NA	NO	NA	NA	NA	NA
GSM1672697	Alive	4374	59	Male	NA	N0	T3	NA	NA	NO	NA	NA	NA	NA
GSM1672399	Dead	938.4	60	Female	NA	N1	T3	NA	NA	NO	NA	NA	NA	NA
GSM1672414	Dead	749.1	59	Male	NA	N1	T3	NA	NA	NO	NA	NA	NA	NA
GSM1672417	Dead	81	74	Male	NA	N1	T3	NA	NA	NA	NA	NA	NA	NA
GSM1672422	Dead	480	64	Male	NA	N1	T3	NA	NA	YES	NA	NA	NA	NA
GSM1672678	Dead	360.6	70	Female	NA	N1	T3	NA	NA	NO	NA	NA	NA	NA
GSM1672690	Dead	996	68	Male	NA	N1	T3	NA	NA	NO	NA	NA	NA	NA
GSM1672704	Dead	588	66	Male	NA	N1	T3	NA	NA	NO	NA	NA	NA	NA
GSM1672303	Dead	72	71	Male	NA	N2	T3	NA	NA	NO	NA	NA	NA	NA
GSM1672374	Alive	696	59	Male	NA	N2	T3	NA	NA	NO	NA	NA	NA	NA
GSM1672425	Dead	1560	67	Male	NA	N2	T3	NA	NA	NO	NA	NA	NA	NA
GSM1672450	Dead	720	54	Male	NA	N2	T3	NA	NA	YES	NA	NA	NA	NA
GSM1672680	Dead	464.1	75	Male	NA	N2	T3	NA	NA	NO	NA	NA	NA	NA
GSM1672381	Dead	292.2	82	Male	NA	N0	T4	NA	NA	NO	NA	NA	NA	NA
GSM1672388	Dead	967.2	86	Female	NA	N0	T4	NA	NA	NO	NA	NA	NA	NA
GSM1672402	Dead	378.9	55	Female	NA	N0	T4	NA	NA	NO	NA	NA	NA	NA
GSM1672405	Alive	915.9	77	Female	NA	N0	T4	NA	NA	NO	NA	NA	NA	NA
GSM1672419	Dead	1983	67	Male	NA	N0	T4	NA	NA	NA	NA	NA	NA	NA
GSM1672620	Dead	1332.6	66	Female	NA	N0	T4	NA	NA	NO	NA	NA	NA	NA
GSM1672702	Dead	807	57	Male	NA	N0	T4	NA	NA	NO	NA	NA	NA	NA
GSM1672652	Dead	1260.6	79	Male	NA	N1	T4	NA	NA	NO	NA	NA	NA	NA
GSM1672611	Dead	258.3	67	Male	NA	N2	T4	NA	NA	YES	NA	NA	NA	NA
GSM1672654	Dead	230.7	68	Female	NA	N2	T4	NA	NA	YES	NA	NA	NA	NA
GSM1672715	Dead	1206	49	Male	NA	N2	T4	NA	NA	NO	NA	NA	NA	NA
TCGA-05-4389	Alive	1369	70	Male	1	N0	T1	M0	NA	NA	NA	NA	NA	NA
TCGA-35-4122	Alive	225	69	Male	1	N0	T1	M0	NA	NA	NA	NA	NA	NA
TCGA-35-4123	Alive	182	38	Male	1	N0	T1	M0	NA	NA	NA	NA	NA	NA
TCGA-38-7271	Dead	800	72	Female	1	N0	T1	M0	NA	NA	NA	NA	NA	NA
TCGA-44-2655	Alive	1324	65	Female	1	N0	T1	M0	NA	NA	NA	NA	NA	NA
TCGA-44-2661	Alive	1159	69	Female	1	N0	T1	M0	NA	NA	NA	NA	NA	NA
TCGA-44-3398	Alive	1163	77	Female	1	N0	T1	M0	NA	NA	NA	NA	NA	NA
TCGA-44-3918	Alive	1036	60	Female	1	N0	T1	M0	NA	NA	NA	NA	NA	NA
TCGA-44-3919	Dead	1026	71	Female	1	N0	T1	M0	NA	NA	NA	NA	NA	NA
TCGA-44-6145	Alive	595	62	Female	1	N0	T1	M0	NA	NA	NA	NA	NA	NA
TCGA-44-6148	Alive	704	60	Male	1	N0	T1	M0	NA	NA	NA	NA	NA	NA
TCGA-44-6776	Alive	2616	60	Female	1	N0	T1	NA	NA	NA	NA	NA	NA	NA
TCGA-44-6778	Alive	1864	59	Male	1	N0	T1	NA	NA	NA	NA	NA	NA	NA
TCGA-44-7659	Alive	691	70	Male	1	N0	T1	NA	NA	NA	NA	NA	NA	NA
TCGA-44-7672	Alive	719	52	Female	1	N0	T1	M0	NA	NA	NA	NA	NA	NA
TCGA-44-A47G	Alive	351	73	Female	1	N0	T1	M0	NA	NA	NA	NA	NA	NA
TCGA-44-A4SS	Alive	415	73	Male	1	N0	T1	M0	NA	NA	NA	NA	NA	NA
TCGA-44-A4SU	Dead	409	67	Female	1	N0	T1	NA	NA	NA	NA	NA	NA	NA
TCGA-49-4486	Dead	2318	72	Male	1	N0	T1	M0	NA	NA	NA	NA	NA	NA
TCGA-49-4487	Dead	855	72	Female	1	N0	T1	M0	NA	NA	NA	NA	NA	NA
TCGA-49-4488	Dead	869	74	Female	1	N0	T1	NA	NA	NA	NA	NA	NA	NA
TCGA-49-4514	Alive	1700	79	Female	1	N0	T1	M0	NA	NA	NA	NA	NA	NA
TCGA-49-AAR0	Alive	4765	57	Male	1	N0	T1	NA	NA	NA	NA	NA	NA	NA
TCGA-49-AARE	Dead	1229	51	Female	1	N0	T1	NA	NA	NA	NA	NA	NA	NA
TCGA-49-AARN	Dead	1135	56	Female	1	N0	T1	NA	NA	NA	NA	NA	NA	NA
TCGA-49-AARO	Alive	3759	39	Female	1	N0	T1	NA	NA	NA	NA	NA	NA	NA
TCGA-49-AARR	Alive	4992	68	Male	1	N0	T1	NA	NA	NA	NA	NA	NA	NA
TCGA-4B-A93V	Dead	300	52	Female	1	N0	T1	M0	NA	NA	NA	NA	NA	NA
TCGA-50-5935	Dead	653	86	Female	1	N0	T1	M0	NA	NA	NA	NA	NA	NA
TCGA-50-5942	Alive	1847	67	Female	1	N0	T1	M0	NA	NA	NA	NA	NA	NA
TCGA-50-5944	Alive	1750	69	Female	1	N0	T1	M0	NA	NA	NA	NA	NA	NA
TCGA-50-5946	Alive	1617	62	Male	1	N0	T1	NA	NA	NA	NA	NA	NA	NA
TCGA-50-6673	Dead	22	84	Female	1	N0	T1	M0	NA	NA	NA	NA	NA	NA
TCGA-50-7109	Dead	308	60	Male	1	N0	T1	M0	NA	NA	NA	NA	NA	NA
TCGA-50-8457	Alive	1125	63	Female	1	N0	T1	M0	NA	NA	NA	NA	NA	NA
TCGA-50-8460	Alive	829	74	Male	1	N0	T1	M0	NA	NA	NA	NA	NA	NA
TCGA-55-1595	Alive	1479	74	Female	1	N0	T1	M0	NA	NA	NA	NA	NA	NA
TCGA-55-6543	Alive	435	60	Female	1	N0	T1	NA	NA	NA	NA	NA	NA	NA
TCGA-55-6968	Dead	1293	61	Male	4	N0	T1	M1	NA	NA	NA	NA	NA	NA
TCGA-55-6980	Alive	2109	56	Male	1	N0	T1	M0	NA	NA	NA	NA	NA	NA
TCGA-55-6987	Alive	2137	77	Male	1	N0	T1	M0	NA	NA	NA	NA	NA	NA
TCGA-55-7281	Alive	872	70	Female	1	N0	T1	M0	NA	NA	NA	NA	NA	NA
TCGA-55-7570	Alive	824	60	Male	1	N0	T1	NA	NA	NA	NA	NA	NA	NA
TCGA-55-7573	Alive	487	72	Female	1	N0	T1	NA	NA	NA	NA	NA	NA	NA
TCGA-55-7725	Alive	442	68	Female	1	N0	T1	NA	NA	NA	NA	NA	NA	NA
TCGA-55-7726	Alive	652	72	Female	1	N0	T1	NA	NA	NA	NA	NA	NA	NA
TCGA-55-7903	Alive	567	64	Male	1	N0	T1	NA	NA	NA	NA	NA	NA	NA
TCGA-55-7911	Alive	537	70	Female	1	N0	T1	NA	NA	NA	NA	NA	NA	NA
TCGA-55-7913	Dead	561	61	Female	1	N0	T1	NA	NA	NA	NA	NA	NA	NA
TCGA-55-7995	Alive	889	73	Female	1	N0	T1	M0	NA	NA	NA	NA	NA	NA
TCGA-55-8085	Alive	904	64	Male	1	N0	T1	M0	NA	NA	NA	NA	NA	NA
TCGA-55-8089	Dead	702	56	Male	1	N0	T1	M0	NA	NA	NA	NA	NA	NA
TCGA-55-8090	Dead	598	80	Male	1	N0	T1	M0	NA	NA	NA	NA	NA	NA
TCGA-55-8097	Alive	476	60	Female	1	N0	T1	NA	NA	NA	NA	NA	NA	NA
TCGA-55-8203	Alive	547	69	Female	1	N0	T1	M0	NA	NA	NA	NA	NA	NA
TCGA-55-8206	Alive	888	56	Male	1	N0	T1	M0	NA	NA	NA	NA	NA	NA
TCGA-55-8208	Alive	674	73	Female	1	N0	T1	M0	NA	NA	NA	NA	NA	NA
TCGA-55-8299	Dead	469	61	Female	1	N0	T1	NA	NA	NA	NA	NA	NA	NA
TCGA-55-8507	Alive	418	53	Male	1	N0	T1	NA	NA	NA	NA	NA	NA	NA
TCGA-55-8621	Alive	515	75	Female	1	N0	T1	NA	NA	NA	NA	NA	NA	NA
TCGA-55-A491	Alive	626	81	Female	1	N0	T1	NA	NA	NA	NA	NA	NA	NA
TCGA-55-A492	Alive	596	70	Female	1	N0	T1	NA	NA	NA	NA	NA	NA	NA
TCGA-55-A4DF	Dead	440	88	Male	1	N0	T1	NA	NA	NA	NA	NA	NA	NA
TCGA-55-A4DG	Alive	608	71	Male	1	N0	T1	NA	NA	NA	NA	NA	NA	NA
TCGA-55-A57B	Alive	546	80	Female	1	N0	T1	M0	NA	NA	NA	NA	NA	NA
TCGA-64-1676	Alive	1728	58	Male	1	N0	T1	M0	NA	NA	NA	NA	NA	NA
TCGA-64-1681	Dead	1167	61	Female	1	N0	T1	M0	NA	NA	NA	NA	NA	NA
TCGA-67-3770	Alive	610	70	Female	1	N0	T1	M0	NA	NA	NA	NA	NA	NA
TCGA-67-3771	Alive	610	77	Female	1	N0	T1	M0	NA	NA	NA	NA	NA	NA
TCGA-67-6216	Alive	141	57	Female	1	N0	T1	M0	NA	NA	NA	NA	NA	NA
TCGA-69-7763	Alive	690	69	Male	1	N0	T1	M0	NA	NA	NA	NA	NA	NA
TCGA-69-7764	Alive	414	75	Male	1	N0	T1	M0	NA	NA	NA	NA	NA	NA
TCGA-69-7980	Alive	411	70	Female	1	N0	T1	M0	NA	NA	NA	NA	NA	NA
TCGA-69-8255	Alive	129	71	Male	1	N0	T1	M0	NA	NA	NA	NA	NA	NA
TCGA-73-4662	Alive	2515	65	Female	1	N0	T1	M0	NA	NA	NA	NA	NA	NA
TCGA-73-4666	Alive	800	52	Female	4	N0	T1	M1	NA	NA	NA	NA	NA	NA
TCGA-73-7498	Alive	1189	58	Female	1	N0	T1	M0	NA	NA	NA	NA	NA	NA
TCGA-78-7162	Dead	3169	75	Male	1	N0	T1	M0	NA	NA	NA	NA	NA	NA
TCGA-78-8655	Alive	2360	77	Female	1	N0	T1	M0	NA	NA	NA	NA	NA	NA
TCGA-80-5608	Alive	2832	NA	Female	1	N0	T1	M0	NA	NA	NA	NA	NA	NA
TCGA-83-5908	Alive	824	59	Female	1	N0	T1	M0	NA	NA	NA	NA	NA	NA
TCGA-86-7953	Alive	997	69	Female	1	N0	T1	M0	NA	NA	NA	NA	NA	NA
TCGA-86-8076	Alive	993	42	Male	1	N0	T1	M0	NA	NA	NA	NA	NA	NA
TCGA-86-8668	Alive	423	61	Female	1	N0	T1	M0	NA	NA	NA	NA	NA	NA
TCGA-86-8669	Alive	938	64	Male	1	N0	T1	M0	NA	NA	NA	NA	NA	NA
TCGA-86-A456	Alive	896	78	Female	1	N0	T1	M0	NA	NA	NA	NA	NA	NA
TCGA-91-6828	Alive	323	70	Male	1	N0	T1	M0	NA	NA	NA	NA	NA	NA
TCGA-91-6835	Alive	79	81	Female	1	N0	T1	M0	NA	NA	NA	NA	NA	NA
TCGA-91-6840	Alive	372	59	Female	1	N0	T1	M0	NA	NA	NA	NA	NA	NA
TCGA-91-8497	Dead	434	75	Female	1	N0	T1	NA	NA	NA	NA	NA	NA	NA
TCGA-91-8499	Alive	36	76	Female	1	N0	T1	NA	NA	NA	NA	NA	NA	NA
TCGA-93-7347	Alive	683	76	Female	1	N0	T1	NA	NA	NA	NA	NA	NA	NA
TCGA-93-7348	Alive	531	75	Female	1	N0	T1	NA	NA	NA	NA	NA	NA	NA
TCGA-93-A4JO	Dead	33	70	Male	1	N0	T1	NA	NA	NA	NA	NA	NA	NA
TCGA-93-A4JQ	Alive	526	49	Male	1	N0	T1	NA	NA	NA	NA	NA	NA	NA
TCGA-95-7043	Dead	503	63	Female	1	N0	T1	NA	NA	NA	NA	NA	NA	NA
TCGA-95-7944	Alive	377	71	Male	1	N0	T1	M0	NA	NA	NA	NA	NA	NA
TCGA-95-7947	Alive	477	67	Male	1	N0	T1	M0	NA	NA	NA	NA	NA	NA
TCGA-95-8039	Alive	830	72	Male	1	N0	T1	NA	NA	NA	NA	NA	NA	NA
TCGA-97-7546	Alive	1285	76	Female	1	N0	T1	NA	NA	NA	NA	NA	NA	NA
TCGA-97-7553	Alive	1870	58	Female	1	N0	T1	NA	NA	NA	NA	NA	NA	NA
TCGA-97-7938	Dead	18	76	Female	1	N0	T1	NA	NA	NA	NA	NA	NA	NA
TCGA-97-7941	Alive	484	72	Female	1	N0	T1	NA	NA	NA	NA	NA	NA	NA
TCGA-97-8179	Alive	435	72	Male	1	N0	T1	M0	NA	NA	NA	NA	NA	NA
TCGA-97-8552	Alive	626	55	Female	1	N0	T1	NA	NA	NA	NA	NA	NA	NA
TCGA-97-A4M1	Alive	601	52	Female	1	N0	T1	M0	NA	NA	NA	NA	NA	NA
TCGA-97-A4M2	Alive	624	66	Male	1	N0	T1	M0	NA	NA	NA	NA	NA	NA
TCGA-97-A4M3	Alive	540	69	Female	1	N0	T1	M0	NA	NA	NA	NA	NA	NA
TCGA-97-A4M5	Alive	634	83	Male	1	N0	T1	M0	NA	NA	NA	NA	NA	NA
TCGA-97-A4M6	Alive	568	45	Female	1	N0	T1	M0	NA	NA	NA	NA	NA	NA
TCGA-97-A4M7	Alive	629	74	Male	1	N0	T1	M0	NA	NA	NA	NA	NA	NA
TCGA-99-8028	Alive	1118	50	Female	1	N0	T1	M0	NA	NA	NA	NA	NA	NA
TCGA-99-8032	Alive	44	61	Male	1	N0	T1	M0	NA	NA	NA	NA	NA	NA
TCGA-99-AA5R	Alive	658	70	Female	1	N0	T1	M0	NA	NA	NA	NA	NA	NA
TCGA-J2-A4AD	Dead	550	61	Female	1	N0	T1	NA	NA	NA	NA	NA	NA	NA
TCGA-J2-A4AE	Alive	1079	77	Female	1	N0	T1	NA	NA	NA	NA	NA	NA	NA
TCGA-J2-A4AG	Alive	988	66	Female	1	N0	T1	NA	NA	NA	NA	NA	NA	NA
TCGA-L4-A4E5	Alive	578	48	Female	1	N0	T1	M0	NA	NA	NA	NA	NA	NA
TCGA-L4-A4E6	Alive	435	67	Male	1	N0	T1	M0	NA	NA	NA	NA	NA	NA
TCGA-L9-A443	Dead	193	63	Female	1	N0	T1	NA	NA	NA	NA	NA	NA	NA
TCGA-L9-A444	Alive	307	60	Female	1	N0	T1	NA	NA	NA	NA	NA	NA	NA
TCGA-MN-A4N4	Alive	1175	57	Male	1	N0	T1	M0	NA	NA	NA	NA	NA	NA
TCGA-MN-A4N5	Alive	84	63	Male	1	N0	T1	M0	NA	NA	NA	NA	NA	NA
TCGA-MP-A4TA	Dead	950	75	Female	1	N0	T1	M0	NA	NA	NA	NA	NA	NA
TCGA-MP-A4TH	Alive	741	70	Female	1	N0	T1	M0	NA	NA	NA	NA	NA	NA
TCGA-MP-A4TJ	Dead	339	62	Female	1	N0	T1	M0	NA	NA	NA	NA	NA	NA
TCGA-NJ-A4YF	Alive	2161	50	Female	1	N0	T1	M0	NA	NA	NA	NA	NA	NA
TCGA-NJ-A4YQ	Alive	1432	69	Female	1	N0	T1	M0	NA	NA	NA	NA	NA	NA
TCGA-NJ-A55R	Alive	603	67	Male	1	N0	T1	NA	NA	NA	NA	NA	NA	NA
TCGA-O1-A52J	Dead	1798	74	Female	1	N0	T1	NA	NA	NA	NA	NA	NA	NA
TCGA-S2-AA1A	Alive	513	68	Female	1	N0	T1	M0	NA	NA	NA	NA	NA	NA
TCGA-05-5428	Alive	670	57	Male	2	N1	T1	M0	NA	NA	NA	NA	NA	NA
TCGA-38-4627	Dead	1147	64	Female	2	N1	T1	M0	NA	NA	NA	NA	NA	NA
TCGA-44-2659	Alive	1367	65	Female	2	N1	T1	M0	NA	NA	NA	NA	NA	NA
TCGA-44-7669	Dead	574	59	Male	2	N1	T1	NA	NA	NA	NA	NA	NA	NA
TCGA-44-7670	Alive	882	47	Female	2	N1	T1	M0	NA	NA	NA	NA	NA	NA
TCGA-49-AAQV	Dead	677	63	Female	2	N1	T1	NA	NA	NA	NA	NA	NA	NA
TCGA-50-5055	Dead	1830	79	Female	2	N1	T1	M0	NA	NA	NA	NA	NA	NA
TCGA-53-7626	Dead	929	76	Female	2	N1	T1	M0	NA	NA	NA	NA	NA	NA
TCGA-55-5899	Alive	930	58	Male	NA	N1	T1	M0	NA	NA	NA	NA	NA	NA
TCGA-55-7914	Dead	187	71	Female	2	N1	T1	NA	NA	NA	NA	NA	NA	NA
TCGA-55-8512	Dead	607	41	Male	4	N1	T1	M1	NA	NA	NA	NA	NA	NA
TCGA-55-8620	Dead	375	60	Male	4	N1	T1	M1	NA	NA	NA	NA	NA	NA
TCGA-55-A48X	Alive	689	63	Female	2	N1	T1	M0	NA	NA	NA	NA	NA	NA
TCGA-69-8253	Alive	426	59	Female	2	N1	T1	NA	NA	NA	NA	NA	NA	NA
TCGA-78-8640	Alive	7062	59	Male	2	N1	T1	M0	NA	NA	NA	NA	NA	NA
TCGA-86-6851	Alive	179	73	Female	2	N1	T1	M0	NA	NA	NA	NA	NA	NA
TCGA-86-8074	Alive	24	62	Female	2	N1	T1	M0	NA	NA	NA	NA	NA	NA
TCGA-91-6830	Alive	60	65	Female	2	N1	T1	NA	NA	NA	NA	NA	NA	NA
TCGA-91-A4BD	Alive	603	78	Male	2	N1	T1	NA	NA	NA	NA	NA	NA	NA
TCGA-L9-A50W	Dead	442	75	Male	2	N1	T1	NA	NA	NA	NA	NA	NA	NA
TCGA-NJ-A55O	Alive	13	56	Female	2	N1	T1	M0	NA	NA	NA	NA	NA	NA
TCGA-44-6774	Alive	658	56	Female	3	N2	T1	M0	NA	NA	NA	NA	NA	NA
TCGA-49-6743	Alive	1621	81	Female	3	N2	T1	NA	NA	NA	NA	NA	NA	NA
TCGA-49-6761	Alive	354	68	Female	3	N2	T1	NA	NA	NA	NA	NA	NA	NA
TCGA-50-6593	Dead	336	49	Female	3	N2	T1	M0	NA	NA	NA	NA	NA	NA
TCGA-55-6981	Dead	1379	53	Female	3	N2	T1	M0	NA	NA	NA	NA	NA	NA
TCGA-55-7727	Alive	119	70	Male	3	N2	T1	NA	NA	NA	NA	NA	NA	NA
TCGA-55-8505	Alive	440	62	Male	3	N2	T1	NA	NA	NA	NA	NA	NA	NA
TCGA-64-1679	Alive	2488	58	Female	3	N2	T1	M0	NA	NA	NA	NA	NA	NA
TCGA-86-7714	Dead	625	61	Female	3	N2	T1	M0	NA	NA	NA	NA	NA	NA
TCGA-86-A4P8	Alive	805	59	Female	3	N2	T1	NA	NA	NA	NA	NA	NA	NA
TCGA-MP-A4T6	Dead	1790	76	Female	3	N2	T1	NA	NA	NA	NA	NA	NA	NA
TCGA-MP-A4TC	Dead	74	77	Male	3	N2	T1	M0	NA	NA	NA	NA	NA	NA
TCGA-55-A48Z	Alive	651	60	Female	3	N3	T1	NA	NA	NA	NA	NA	NA	NA
TCGA-44-5645	Alive	852	61	Female	1	NA	T1	NA	NA	NA	NA	NA	NA	NA
TCGA-44-6147	Alive	845	67	Female	1	NA	T1	M0	NA	NA	NA	NA	NA	NA
TCGA-78-7159	Alive	1974	60	Female	1	NA	T1	M0	NA	NA	NA	NA	NA	NA
TCGA-05-4249	Alive	1523	67	Male	1	N0	T2	M0	NA	NA	NA	NA	NA	NA
TCGA-05-4382	Alive	607	68	Male	1	N0	T2	M0	NA	NA	NA	NA	NA	NA
TCGA-05-4390	Alive	1126	58	Female	1	N0	T2	M0	NA	NA	NA	NA	NA	NA
TCGA-05-4403	Alive	578	76	Male	1	N0	T2	M0	NA	NA	NA	NA	NA	NA
TCGA-05-4405	Alive	610	74	Female	1	N0	T2	M0	NA	NA	NA	NA	NA	NA
TCGA-05-4417	Alive	455	51	Female	1	N0	T2	M0	NA	NA	NA	NA	NA	NA
TCGA-05-4420	Alive	912	41	Male	1	N0	T2	M0	NA	NA	NA	NA	NA	NA
TCGA-05-4422	Alive	365	68	Male	1	N0	T2	M0	NA	NA	NA	NA	NA	NA
TCGA-05-4425	Alive	669	70	Female	4	N0	T2	M1	NA	NA	NA	NA	NA	NA
TCGA-05-4426	Alive	791	71	Male	1	N0	T2	M0	NA	NA	NA	NA	NA	NA
TCGA-05-4430	Alive	761	59	Female	1	N0	T2	M0	NA	NA	NA	NA	NA	NA
TCGA-05-4433	Alive	730	82	Male	1	N0	T2	M0	NA	NA	NA	NA	NA	NA
TCGA-05-5715	Alive	62	69	Female	1	N0	T2	M0	NA	NA	NA	NA	NA	NA
TCGA-35-3615	Alive	14	57	Male	1	N0	T2	M0	NA	NA	NA	NA	NA	NA
TCGA-38-4625	Alive	2973	66	Female	1	N0	T2	M0	NA	NA	NA	NA	NA	NA
TCGA-38-4626	Alive	3674	57	Female	NA	N0	T2	M0	NA	NA	NA	NA	NA	NA
TCGA-38-4630	Dead	1073	75	Female	1	N0	T2	M0	NA	NA	NA	NA	NA	NA
TCGA-38-4631	Dead	354	72	Female	1	N0	T2	M0	NA	NA	NA	NA	NA	NA
TCGA-38-A44F	Alive	133	80	Male	1	N0	T2	M0	NA	NA	NA	NA	NA	NA
TCGA-44-2656	Alive	1429	59	Male	1	N0	T2	M0	NA	NA	NA	NA	NA	NA
TCGA-44-2662	Alive	1280	65	Male	1	N0	T2	M0	NA	NA	NA	NA	NA	NA
TCGA-44-2666	Dead	97	43	Male	1	N0	T2	M0	NA	NA	NA	NA	NA	NA
TCGA-44-2668	Dead	761	51	Male	1	N0	T2	M0	NA	NA	NA	NA	NA	NA
TCGA-44-3917	Alive	1183	33	Female	1	N0	T2	M0	NA	NA	NA	NA	NA	NA
TCGA-44-4112	Dead	808	60	Female	1	N0	T2	M0	NA	NA	NA	NA	NA	NA
TCGA-44-5644	Alive	863	51	Female	1	N0	T2	NA	NA	NA	NA	NA	NA	NA
TCGA-44-6775	Alive	705	72	Female	1	N0	T2	NA	NA	NA	NA	NA	NA	NA
TCGA-44-7660	Alive	592	72	Male	1	N0	T2	NA	NA	NA	NA	NA	NA	NA
TCGA-44-7661	Dead	557	69	Female	1	N0	T2	M0	NA	NA	NA	NA	NA	NA
TCGA-44-7662	Alive	218	61	Male	1	N0	T2	NA	NA	NA	NA	NA	NA	NA
TCGA-44-7671	Alive	889	64	Male	1	N0	T2	M0	NA	NA	NA	NA	NA	NA
TCGA-44-8117	Alive	385	54	Female	1	N0	T2	M0	NA	NA	NA	NA	NA	NA
TCGA-44-8120	Alive	260	58	Male	1	N0	T2	M0	NA	NA	NA	NA	NA	NA
TCGA-44-A479	Alive	486	73	Female	1	N0	T2	NA	NA	NA	NA	NA	NA	NA
TCGA-44-A47A	Alive	466	78	Female	1	N0	T2	NA	NA	NA	NA	NA	NA	NA
TCGA-44-A47B	Alive	287	79	Male	1	N0	T2	M0	NA	NA	NA	NA	NA	NA
TCGA-49-4501	Dead	1421	67	Female	1	N0	T2	M0	NA	NA	NA	NA	NA	NA
TCGA-49-AAR2	Alive	2224	64	Male	1	N0	T2	NA	NA	NA	NA	NA	NA	NA
TCGA-49-AARQ	Alive	6732	41	Female	1	N0	T2	NA	NA	NA	NA	NA	NA	NA
TCGA-50-5049	Alive	3094	70	Male	1	N0	T2	M0	NA	NA	NA	NA	NA	NA
TCGA-50-5066	Alive	1442	72	Male	1	N0	T2	M0	NA	NA	NA	NA	NA	NA
TCGA-50-5931	Dead	434	75	Female	1	N0	T2	M0	NA	NA	NA	NA	NA	NA
TCGA-50-5939	Dead	460	85	Male	1	N0	T2	M0	NA	NA	NA	NA	NA	NA
TCGA-50-6590	Dead	1288	72	Female	1	N0	T2	M0	NA	NA	NA	NA	NA	NA
TCGA-50-6591	Dead	119	63	Female	4	N0	T2	M1	NA	NA	NA	NA	NA	NA
TCGA-50-6592	Dead	777	71	Female	1	N0	T2	M0	NA	NA	NA	NA	NA	NA
TCGA-50-6597	Dead	1268	79	Female	1	N0	T2	M0	NA	NA	NA	NA	NA	NA
TCGA-53-7624	Dead	1043	40	Female	4	N0	T2	M1	NA	NA	NA	NA	NA	NA
TCGA-55-1592	Dead	701	65	Male	1	N0	T2	M0	NA	NA	NA	NA	NA	NA
TCGA-55-6642	Alive	2449	63	Male	1	N0	T2	NA	NA	NA	NA	NA	NA	NA
TCGA-55-6969	Alive	1239	52	Male	1	N0	T2	M0	NA	NA	NA	NA	NA	NA
TCGA-55-6971	Alive	1400	59	Female	1	N0	T2	NA	NA	NA	NA	NA	NA	NA
TCGA-55-6972	Dead	1632	72	Male	1	N0	T2	M0	NA	NA	NA	NA	NA	NA
TCGA-55-6978	Dead	176	81	Male	2	N0	T2	NA	NA	NA	NA	NA	NA	NA
TCGA-55-6985	Alive	1233	58	Female	1	N0	T2	NA	NA	NA	NA	NA	NA	NA
TCGA-55-6986	Alive	3261	74	Female	1	N0	T2	M0	NA	NA	NA	NA	NA	NA
TCGA-55-7574	Dead	995	64	Female	1	N0	T2	M0	NA	NA	NA	NA	NA	NA
TCGA-55-7576	Alive	670	54	Male	1	N0	T2	M0	NA	NA	NA	NA	NA	NA
TCGA-55-7724	Alive	705	76	Female	1	N0	T2	NA	NA	NA	NA	NA	NA	NA
TCGA-55-7728	Alive	704	64	Female	1	N0	T2	NA	NA	NA	NA	NA	NA	NA
TCGA-55-7815	Alive	773	76	Male	1	N0	T2	NA	NA	NA	NA	NA	NA	NA
TCGA-55-7910	Alive	1040	50	Female	2	N0	T2	M0	NA	NA	NA	NA	NA	NA
TCGA-55-8087	Alive	462	59	Female	1	N0	T2	NA	NA	NA	NA	NA	NA	NA
TCGA-55-8091	Alive	600	74	Male	1	N0	T2	NA	NA	NA	NA	NA	NA	NA
TCGA-55-8094	Alive	541	51	Male	4	N0	T2	M1	NA	NA	NA	NA	NA	NA
TCGA-55-8096	Dead	719	67	Female	1	N0	T2	NA	NA	NA	NA	NA	NA	NA
TCGA-55-8204	Alive	515	87	Female	1	N0	T2	NA	NA	NA	NA	NA	NA	NA
TCGA-55-8205	Alive	599	76	Female	2	N0	T2	M0	NA	NA	NA	NA	NA	NA
TCGA-55-8207	Alive	977	73	Male	1	N0	T2	NA	NA	NA	NA	NA	NA	NA
TCGA-55-8301	Alive	534	58	Male	1	N0	T2	NA	NA	NA	NA	NA	NA	NA
TCGA-55-8302	Alive	478	54	Male	1	N0	T2	NA	NA	NA	NA	NA	NA	NA
TCGA-55-8510	Alive	539	55	Female	1	N0	T2	NA	NA	NA	NA	NA	NA	NA
TCGA-55-8511	Alive	552	73	Female	1	N0	T2	NA	NA	NA	NA	NA	NA	NA
TCGA-55-8514	Alive	520	70	Female	1	N0	T2	NA	NA	NA	NA	NA	NA	NA
TCGA-55-8614	Alive	536	76	Male	1	N0	T2	NA	NA	NA	NA	NA	NA	NA
TCGA-55-8616	Alive	48	58	Female	1	N0	T2	M0	NA	NA	NA	NA	NA	NA
TCGA-55-A48Y	Alive	630	69	Male	2	N0	T2	M0	NA	NA	NA	NA	NA	NA
TCGA-55-A490	Dead	99	78	Male	2	N0	T2	NA	NA	NA	NA	NA	NA	NA
TCGA-55-A493	Alive	28	54	Female	1	N0	T2	M0	NA	NA	NA	NA	NA	NA
TCGA-55-A494	Alive	481	61	Female	1	N0	T2	NA	NA	NA	NA	NA	NA	NA
TCGA-62-A46O	Dead	1454	65	Female	1	N0	T2	M0	NA	NA	NA	NA	NA	NA
TCGA-62-A46P	Dead	594	65	Male	1	N0	T2	M0	NA	NA	NA	NA	NA	NA
TCGA-62-A46R	Dead	1725	54	Female	1	N0	T2	M0	NA	NA	NA	NA	NA	NA
TCGA-62-A46S	Dead	1653	73	Male	1	N0	T2	M0	NA	NA	NA	NA	NA	NA
TCGA-62-A46V	Alive	2199	78	Female	1	N0	T2	M0	NA	NA	NA	NA	NA	NA
TCGA-62-A470	Dead	1194	84	Male	1	N0	T2	M0	NA	NA	NA	NA	NA	NA
TCGA-64-1678	Alive	1189	70	Female	NA	N0	T2	M0	NA	NA	NA	NA	NA	NA
TCGA-64-5774	Alive	2676	60	Male	1	N0	T2	M0	NA	NA	NA	NA	NA	NA
TCGA-64-5778	Alive	1305	60	Male	1	N0	T2	M0	NA	NA	NA	NA	NA	NA
TCGA-64-5781	Alive	1559	55	Female	1	N0	T2	M0	NA	NA	NA	NA	NA	NA
TCGA-67-3772	Alive	573	82	Female	1	N0	T2	M0	NA	NA	NA	NA	NA	NA
TCGA-67-3773	Alive	427	84	Female	1	N0	T2	M0	NA	NA	NA	NA	NA	NA
TCGA-67-3774	Alive	385	73	Female	1	N0	T2	M0	NA	NA	NA	NA	NA	NA
TCGA-67-6215	Alive	174	52	Female	1	N0	T2	M0	NA	NA	NA	NA	NA	NA
TCGA-69-7761	Alive	186	84	Male	1	N0	T2	NA	NA	NA	NA	NA	NA	NA
TCGA-69-7973	Alive	230	42	Female	1	N0	T2	M0	NA	NA	NA	NA	NA	NA
TCGA-69-7979	Alive	408	71	Female	1	N0	T2	NA	NA	NA	NA	NA	NA	NA
TCGA-71-6725	Alive	256	48	Female	1	N0	T2	M0	NA	NA	NA	NA	NA	NA
TCGA-71-8520	Dead	210	60	Female	1	N0	T2	M0	NA	NA	NA	NA	NA	NA
TCGA-73-4658	Dead	1600	80	Female	1	N0	T2	M0	NA	NA	NA	NA	NA	NA
TCGA-73-4670	Alive	131	69	Female	4	N0	T2	M1	NA	NA	NA	NA	NA	NA
TCGA-73-4677	Dead	38	74	Male	NA	N0	T2	M0	NA	NA	NA	NA	NA	NA
TCGA-73-7499	Dead	1531	81	Female	1	N0	T2	M0	NA	NA	NA	NA	NA	NA
TCGA-75-5146	Alive	2368	NA	Male	1	N0	T2	M0	NA	NA	NA	NA	NA	NA
TCGA-75-5147	Alive	1333	NA	Female	1	N0	T2	M0	NA	NA	NA	NA	NA	NA
TCGA-75-6206	Alive	2590	NA	Male	1	N0	T2	M0	NA	NA	NA	NA	NA	NA
TCGA-75-7025	Alive	3305	NA	Male	1	N0	T2	M0	NA	NA	NA	NA	NA	NA
TCGA-75-7027	Alive	3059	NA	Male	1	N0	T2	M0	NA	NA	NA	NA	NA	NA
TCGA-78-7143	Dead	4961	62	Female	1	N0	T2	M0	NA	NA	NA	NA	NA	NA
TCGA-78-7152	Dead	1215	65	Male	1	N0	T2	M0	NA	NA	NA	NA	NA	NA
TCGA-78-7153	Alive	3635	65	Female	1	N0	T2	M0	NA	NA	NA	NA	NA	NA
TCGA-78-7155	Dead	1171	68	Male	1	N0	T2	M0	NA	NA	NA	NA	NA	NA
TCGA-78-7163	Alive	7248	60	Male	1	N0	T2	M0	NA	NA	NA	NA	NA	NA
TCGA-78-7167	Dead	2681	77	Male	4	N0	T2	M1	NA	NA	NA	NA	NA	NA
TCGA-78-7535	Dead	949	45	Male	1	N0	T2	M0	NA	NA	NA	NA	NA	NA
TCGA-78-7537	Dead	1622	72	Male	1	N0	T2	M0	NA	NA	NA	NA	NA	NA
TCGA-78-7539	Alive	791	75	Female	2	N0	T2	M0	NA	NA	NA	NA	NA	NA
TCGA-78-7540	Dead	1197	66	Female	1	N0	T2	M0	NA	NA	NA	NA	NA	NA
TCGA-78-7542	Dead	321	56	Male	1	N0	T2	M0	NA	NA	NA	NA	NA	NA
TCGA-78-7633	Dead	1528	67	Male	1	N0	T2	M0	NA	NA	NA	NA	NA	NA
TCGA-78-8662	Dead	3361	53	Female	1	N0	T2	M0	NA	NA	NA	NA	NA	NA
TCGA-80-5611	Alive	2595	NA	Male	1	N0	T2	M0	NA	NA	NA	NA	NA	NA
TCGA-86-7701	Alive	947	66	Male	4	N0	T2	M1	NA	NA	NA	NA	NA	NA
TCGA-86-7713	Alive	1157	70	Male	2	N0	T2	M0	NA	NA	NA	NA	NA	NA
TCGA-86-7954	Alive	605	68	Female	1	N0	T2	M0	NA	NA	NA	NA	NA	NA
TCGA-86-7955	Alive	1072	62	Male	1	N0	T2	M0	NA	NA	NA	NA	NA	NA
TCGA-86-8073	Alive	740	58	Male	1	N0	T2	M0	NA	NA	NA	NA	NA	NA
TCGA-86-8075	Dead	694	66	Female	1	N0	T2	M0	NA	NA	NA	NA	NA	NA
TCGA-86-8280	Alive	701	54	Female	2	N0	T2	M0	NA	NA	NA	NA	NA	NA
TCGA-86-8358	Alive	653	44	Male	1	N0	T2	M0	NA	NA	NA	NA	NA	NA
TCGA-86-8585	Alive	353	57	Male	1	N0	T2	M0	NA	NA	NA	NA	NA	NA
TCGA-86-8673	Alive	862	61	Male	1	N0	T2	M0	NA	NA	NA	NA	NA	NA
TCGA-86-A4D0	Dead	116	48	Male	2	N0	T2	M0	NA	NA	NA	NA	NA	NA
TCGA-86-A4P7	Alive	415	63	Female	1	N0	T2	M0	NA	NA	NA	NA	NA	NA
TCGA-91-6829	Dead	1258	78	Male	1	N0	T2	NA	NA	NA	NA	NA	NA	NA
TCGA-91-6831	Alive	310	66	Male	1	N0	T2	NA	NA	NA	NA	NA	NA	NA
TCGA-91-6836	Alive	417	52	Female	1	N0	T2	NA	NA	NA	NA	NA	NA	NA
TCGA-91-6847	Alive	842	62	Female	1	N0	T2	NA	NA	NA	NA	NA	NA	NA
TCGA-91-A4BC	Alive	44	59	Male	2	N0	T2	NA	NA	NA	NA	NA	NA	NA
TCGA-93-8067	Alive	186	77	Male	1	N0	T2	NA	NA	NA	NA	NA	NA	NA
TCGA-93-A4JN	Alive	718	71	Male	4	N0	T2	M1	NA	NA	NA	NA	NA	NA
TCGA-95-7948	Alive	476	42	Female	1	N0	T2	M0	NA	NA	NA	NA	NA	NA
TCGA-97-7547	Alive	1965	67	Female	1	N0	T2	NA	NA	NA	NA	NA	NA	NA
TCGA-97-7552	Alive	1932	70	Male	1	N0	T2	NA	NA	NA	NA	NA	NA	NA
TCGA-97-7937	Alive	564	65	Male	1	N0	T2	NA	NA	NA	NA	NA	NA	NA
TCGA-97-8172	Alive	545	75	Female	1	N0	T2	M0	NA	NA	NA	NA	NA	NA
TCGA-97-8174	Dead	164	67	Male	2	N0	T2	M0	NA	NA	NA	NA	NA	NA
TCGA-97-8175	Alive	551	55	Female	1	N0	T2	M0	NA	NA	NA	NA	NA	NA
TCGA-97-8177	Alive	499	59	Female	1	N0	T2	M0	NA	NA	NA	NA	NA	NA
TCGA-97-A4LX	Alive	614	81	Male	1	N0	T2	M0	NA	NA	NA	NA	NA	NA
TCGA-97-A4M0	Alive	652	60	Female	1	N0	T2	M0	NA	NA	NA	NA	NA	NA
TCGA-L9-A8F4	Alive	476	64	Female	1	N0	T2	NA	NA	NA	NA	NA	NA	NA
TCGA-MP-A4SV	Dead	2620	67	Male	1	N0	T2	M0	NA	NA	NA	NA	NA	NA
TCGA-MP-A4T7	Dead	167	75	Female	4	N0	T2	M1	NA	NA	NA	NA	NA	NA
TCGA-MP-A4TE	Dead	896	56	Male	2	N0	T2	NA	NA	NA	NA	NA	NA	NA
TCGA-MP-A4TF	Dead	336	58	Female	2	N0	T2	M0	NA	NA	NA	NA	NA	NA
TCGA-MP-A5C7	Alive	2248	76	Female	1	N0	T2	M0	NA	NA	NA	NA	NA	NA
TCGA-NJ-A4YG	Alive	2261	65	Male	1	N0	T2	M0	NA	NA	NA	NA	NA	NA
TCGA-NJ-A4YP	Alive	50	52	Male	1	N0	T2	M0	NA	NA	NA	NA	NA	NA
TCGA-NJ-A55A	Alive	15	76	Female	1	N0	T2	M0	NA	NA	NA	NA	NA	NA
TCGA-05-4397	Dead	731	65	Male	2	N1	T2	M0	NA	NA	NA	NA	NA	NA
TCGA-05-4427	Alive	791	65	Female	2	N1	T2	M0	NA	NA	NA	NA	NA	NA
TCGA-05-4432	Alive	761	66	Male	2	N1	T2	M0	NA	NA	NA	NA	NA	NA
TCGA-05-5423	Alive	151	65	Male	2	N1	T2	M0	NA	NA	NA	NA	NA	NA
TCGA-05-5425	Alive	882	68	Male	2	N1	T2	M0	NA	NA	NA	NA	NA	NA
TCGA-38-4628	Dead	1492	65	Female	2	N1	T2	M0	NA	NA	NA	NA	NA	NA
TCGA-38-4632	Dead	1357	42	Male	4	N1	T2	M1	NA	NA	NA	NA	NA	NA
TCGA-44-2665	Alive	1301	55	Female	2	N1	T2	M0	NA	NA	NA	NA	NA	NA
TCGA-44-6779	Dead	500	50	Female	2	N1	T2	NA	NA	NA	NA	NA	NA	NA
TCGA-49-4505	Dead	428	61	Female	2	N1	T2	M0	NA	NA	NA	NA	NA	NA
TCGA-49-4506	Dead	999	68	Female	2	N1	T2	M0	NA	NA	NA	NA	NA	NA
TCGA-49-4510	Dead	896	51	Female	2	N1	T2	M0	NA	NA	NA	NA	NA	NA
TCGA-49-6742	Dead	488	70	Male	2	N1	T2	M0	NA	NA	NA	NA	NA	NA
TCGA-49-6744	Alive	1683	64	Female	2	N1	T2	NA	NA	NA	NA	NA	NA	NA
TCGA-49-AAR3	Alive	1893	69	Male	2	N1	T2	NA	NA	NA	NA	NA	NA	NA
TCGA-50-5045	Dead	2174	57	Female	NA	N1	T2	M0	NA	NA	NA	NA	NA	NA
TCGA-50-5068	Dead	1499	59	Female	2	N1	T2	NA	NA	NA	NA	NA	NA	NA
TCGA-50-5932	Dead	1235	75	Male	2	N1	T2	M0	NA	NA	NA	NA	NA	NA
TCGA-53-A4EZ	Alive	1071	63	Male	2	N1	T2	NA	NA	NA	NA	NA	NA	NA
TCGA-55-1596	Alive	2065	55	Male	2	N1	T2	M0	NA	NA	NA	NA	NA	NA
TCGA-55-6712	Dead	171	71	Male	2	N1	T2	NA	NA	NA	NA	NA	NA	NA
TCGA-55-6975	Dead	118	61	Male	2	N1	T2	M0	NA	NA	NA	NA	NA	NA
TCGA-55-6979	Dead	237	59	Female	2	N1	T2	M0	NA	NA	NA	NA	NA	NA
TCGA-55-6982	Dead	995	79	Female	2	N1	T2	M0	NA	NA	NA	NA	NA	NA
TCGA-55-6983	Alive	2823	81	Male	2	N1	T2	M0	NA	NA	NA	NA	NA	NA
TCGA-55-6984	Dead	760	71	Female	2	N1	T2	M0	NA	NA	NA	NA	NA	NA
TCGA-55-7907	Dead	343	77	Male	2	N1	T2	NA	NA	NA	NA	NA	NA	NA
TCGA-55-8508	Alive	617	60	Female	2	N1	T2	NA	NA	NA	NA	NA	NA	NA
TCGA-62-A46U	Alive	2067	71	Female	2	N1	T2	M0	NA	NA	NA	NA	NA	NA
TCGA-62-A471	Alive	1246	64	Male	2	N1	T2	M0	NA	NA	NA	NA	NA	NA
TCGA-64-5815	Alive	866	74	Male	2	N1	T2	M0	NA	NA	NA	NA	NA	NA
TCGA-67-6217	Alive	422	73	Female	2	N1	T2	M0	NA	NA	NA	NA	NA	NA
TCGA-69-7978	Alive	134	59	Male	2	N1	T2	NA	NA	NA	NA	NA	NA	NA
TCGA-73-4668	Alive	467	66	Female	2	N1	T2	M0	NA	NA	NA	NA	NA	NA
TCGA-73-4676	Dead	281	45	Male	2	N1	T2	M0	NA	NA	NA	NA	NA	NA
TCGA-75-5125	Dead	2027	NA	Male	2	N1	T2	M0	NA	NA	NA	NA	NA	NA
TCGA-75-6212	Dead	1516	NA	Female	2	N1	T2	M0	NA	NA	NA	NA	NA	NA
TCGA-78-7147	Dead	586	67	Female	2	N1	T2	M0	NA	NA	NA	NA	NA	NA
TCGA-78-7148	Dead	626	71	Male	2	N1	T2	M0	NA	NA	NA	NA	NA	NA
TCGA-78-7150	Dead	666	59	Male	2	N1	T2	M0	NA	NA	NA	NA	NA	NA
TCGA-78-7166	Dead	258	84	Male	2	N1	T2	M0	NA	NA	NA	NA	NA	NA
TCGA-78-8660	Dead	321	69	Male	2	N1	T2	M0	NA	NA	NA	NA	NA	NA
TCGA-86-6562	Dead	376	52	Male	2	N1	T2	M0	NA	NA	NA	NA	NA	NA
TCGA-86-7711	Dead	1046	70	Male	2	N1	T2	M0	NA	NA	NA	NA	NA	NA
TCGA-86-8054	Alive	1148	61	Male	2	N1	T2	M0	NA	NA	NA	NA	NA	NA
TCGA-86-8055	Dead	124	79	Male	2	N1	T2	M0	NA	NA	NA	NA	NA	NA
TCGA-86-8278	Alive	944	63	Female	2	N1	T2	M0	NA	NA	NA	NA	NA	NA
TCGA-86-8279	Alive	949	46	Male	2	N1	T2	M0	NA	NA	NA	NA	NA	NA
TCGA-86-8671	Alive	839	72	Female	2	N1	T2	M0	NA	NA	NA	NA	NA	NA
TCGA-86-8674	Alive	806	50	Male	2	N1	T2	M0	NA	NA	NA	NA	NA	NA
TCGA-95-7562	Dead	87	71	Male	2	N1	T2	M0	NA	NA	NA	NA	NA	NA
TCGA-95-7567	Alive	568	61	Male	2	N1	T2	M0	NA	NA	NA	NA	NA	NA
TCGA-95-8494	Alive	84	67	Male	2	N1	T2	M0	NA	NA	NA	NA	NA	NA
TCGA-95-A4VN	Alive	553	62	Female	2	N1	T2	M0	NA	NA	NA	NA	NA	NA
TCGA-J2-8192	Alive	739	65	Female	2	N1	T2	NA	NA	NA	NA	NA	NA	NA
TCGA-L9-A743	Alive	664	56	Male	2	N1	T2	M0	NA	NA	NA	NA	NA	NA
TCGA-L9-A7SV	Alive	565	69	Male	2	N1	T2	M0	NA	NA	NA	NA	NA	NA
TCGA-MN-A4N1	Alive	827	60	Male	2	N1	T2	M0	NA	NA	NA	NA	NA	NA
TCGA-MP-A4SW	Dead	1778	53	Male	2	N1	T2	M0	NA	NA	NA	NA	NA	NA
TCGA-MP-A4SY	Dead	1501	61	Male	2	N1	T2	M0	NA	NA	NA	NA	NA	NA
TCGA-MP-A4T4	Dead	2617	68	Female	2	N1	T2	M0	NA	NA	NA	NA	NA	NA
TCGA-MP-A4TI	Dead	429	72	Male	2	N1	T2	M0	NA	NA	NA	NA	NA	NA
TCGA-MP-A4TK	Dead	582	56	Female	2	N1	T2	NA	NA	NA	NA	NA	NA	NA
TCGA-05-4384	Alive	426	66	Male	3	N2	T2	M0	NA	NA	NA	NA	NA	NA
TCGA-05-5420	Alive	457	67	Male	3	N2	T2	M0	NA	NA	NA	NA	NA	NA
TCGA-35-5375	Alive	264	61	Male	3	N2	T2	M0	NA	NA	NA	NA	NA	NA
TCGA-38-6178	Alive	448	70	Female	3	N2	T2	NA	NA	NA	NA	NA	NA	NA
TCGA-44-3396	Alive	1130	74	Female	3	N2	T2	M0	NA	NA	NA	NA	NA	NA
TCGA-44-5643	Alive	1013	53	Male	3	N2	T2	M0	NA	NA	NA	NA	NA	NA
TCGA-49-4512	Dead	905	69	Female	3	N2	T2	NA	NA	NA	NA	NA	NA	NA
TCGA-49-6745	Alive	522	82	Male	3	N2	T2	M0	NA	NA	NA	NA	NA	NA
TCGA-49-AAR4	Dead	879	51	Male	3	N2	T2	NA	NA	NA	NA	NA	NA	NA
TCGA-50-5051	Dead	478	42	Female	3	N2	T2	M0	NA	NA	NA	NA	NA	NA
TCGA-50-5072	Dead	250	74	Male	3	N2	T2	M0	NA	NA	NA	NA	NA	NA
TCGA-50-5930	Dead	282	47	Male	3	N2	T2	M0	NA	NA	NA	NA	NA	NA
TCGA-50-5936	Dead	257	58	Male	3	N2	T2	M0	NA	NA	NA	NA	NA	NA
TCGA-50-5941	Alive	1474	55	Female	3	N2	T2	M0	NA	NA	NA	NA	NA	NA
TCGA-50-6595	Dead	189	74	Female	3	N2	T2	M0	NA	NA	NA	NA	NA	NA
TCGA-55-1594	Alive	1178	68	Male	3	N2	T2	M0	NA	NA	NA	NA	NA	NA
TCGA-55-6970	Dead	464	67	Female	3	N2	T2	NA	NA	NA	NA	NA	NA	NA
TCGA-62-8398	Dead	444	55	Male	3	N2	T2	M0	NA	NA	NA	NA	NA	NA
TCGA-62-8399	Alive	2696	62	Male	3	N2	T2	M0	NA	NA	NA	NA	NA	NA
TCGA-62-8402	Dead	1498	73	Female	3	N2	T2	M0	NA	NA	NA	NA	NA	NA
TCGA-62-A46Y	Dead	414	70	Female	3	N2	T2	M0	NA	NA	NA	NA	NA	NA
TCGA-64-1677	Dead	628	77	Female	3	N2	T2	M0	NA	NA	NA	NA	NA	NA
TCGA-64-1680	Alive	1126	63	Male	4	N2	T2	M1	NA	NA	NA	NA	NA	NA
TCGA-64-5779	Alive	864	61	Male	3	N2	T2	M0	NA	NA	NA	NA	NA	NA
TCGA-69-7974	Alive	184	54	Female	3	N2	T2	NA	NA	NA	NA	NA	NA	NA
TCGA-73-4659	Dead	711	66	Male	3	N2	T2	M0	NA	NA	NA	NA	NA	NA
TCGA-75-6214	Dead	1115	NA	Female	3	N2	T2	M0	NA	NA	NA	NA	NA	NA
TCGA-78-7146	Dead	173	71	Female	3	N2	T2	M0	NA	NA	NA	NA	NA	NA
TCGA-78-7220	Dead	807	53	Female	3	N2	T2	M0	NA	NA	NA	NA	NA	NA
TCGA-78-7536	Dead	244	69	Male	3	N2	T2	M0	NA	NA	NA	NA	NA	NA
TCGA-91-6848	Alive	224	59	Male	3	N2	T2	NA	NA	NA	NA	NA	NA	NA
TCGA-91-6849	Alive	35	75	Female	3	N2	T2	NA	NA	NA	NA	NA	NA	NA
TCGA-95-A4VK	Alive	651	74	Female	3	N2	T2	M0	NA	NA	NA	NA	NA	NA
TCGA-95-A4VP	Alive	605	66	Female	3	N2	T2	M0	NA	NA	NA	NA	NA	NA
TCGA-97-7554	Alive	775	83	Female	3	N2	T2	M0	NA	NA	NA	NA	NA	NA
TCGA-97-8171	Alive	568	81	Male	4	N2	T2	M1	NA	NA	NA	NA	NA	NA
TCGA-97-8547	Alive	657	78	Female	3	N2	T2	NA	NA	NA	NA	NA	NA	NA
TCGA-MP-A4T8	Dead	161	68	Male	3	N2	T2	M0	NA	NA	NA	NA	NA	NA
TCGA-MP-A4T9	Dead	1265	54	Female	3	N2	T2	NA	NA	NA	NA	NA	NA	NA
TCGA-MP-A4TD	Dead	307	71	Male	3	N2	T2	M0	NA	NA	NA	NA	NA	NA
TCGA-NJ-A4YI	Dead	4	87	Female	3	N2	T2	M0	NA	NA	NA	NA	NA	NA
TCGA-05-4402	Dead	244	57	Female	4	NA	T2	M1	NA	NA	NA	NA	NA	NA
TCGA-44-2657	Alive	1351	74	Female	1	NA	T2	M0	NA	NA	NA	NA	NA	NA
TCGA-44-6777	Dead	987	85	Female	1	NA	T2	NA	NA	NA	NA	NA	NA	NA
TCGA-69-8254	Alive	409	85	Male	NA	NA	T2	NA	NA	NA	NA	NA	NA	NA
TCGA-91-8496	Alive	505	63	Female	1	NA	T2	NA	NA	NA	NA	NA	NA	NA
TCGA-05-4424	Alive	913	70	Male	2	N0	T3	M0	NA	NA	NA	NA	NA	NA
TCGA-38-4629	Dead	864	68	Male	2	N0	T3	M0	NA	NA	NA	NA	NA	NA
TCGA-44-6146	Alive	728	64	Male	2	N0	T3	M0	NA	NA	NA	NA	NA	NA
TCGA-44-7667	Alive	1097	49	Female	2	N0	T3	NA	NA	NA	NA	NA	NA	NA
TCGA-44-8119	Alive	285	73	Male	2	N0	T3	M0	NA	NA	NA	NA	NA	NA
TCGA-49-6767	Alive	677	46	Female	2	N0	T3	NA	NA	NA	NA	NA	NA	NA
TCGA-49-AAR9	Dead	260	61	Male	2	N0	T3	NA	NA	NA	NA	NA	NA	NA
TCGA-50-8459	Alive	1119	68	Male	2	N0	T3	M0	NA	NA	NA	NA	NA	NA
TCGA-55-7284	Dead	243	74	Male	2	N0	T3	NA	NA	NA	NA	NA	NA	NA
TCGA-55-7994	Alive	603	81	Male	2	N0	T3	NA	NA	NA	NA	NA	NA	NA
TCGA-55-8092	Dead	154	75	Male	2	N0	T3	NA	NA	NA	NA	NA	NA	NA
TCGA-55-8506	Alive	11	62	Female	2	N0	T3	NA	NA	NA	NA	NA	NA	NA
TCGA-55-8513	Alive	791	77	Female	2	N0	T3	NA	NA	NA	NA	NA	NA	NA
TCGA-55-8619	Alive	416	72	Female	2	N0	T3	NA	NA	NA	NA	NA	NA	NA
TCGA-62-8395	Alive	1216	80	Female	2	N0	T3	M0	NA	NA	NA	NA	NA	NA
TCGA-62-8397	Alive	1289	70	Female	2	N0	T3	M0	NA	NA	NA	NA	NA	NA
TCGA-62-A472	Alive	910	70	Male	2	N0	T3	M0	NA	NA	NA	NA	NA	NA
TCGA-67-4679	Alive	448	69	Male	NA	N0	T3	M0	NA	NA	NA	NA	NA	NA
TCGA-69-7760	Alive	202	73	Male	2	N0	T3	M0	NA	NA	NA	NA	NA	NA
TCGA-69-8453	Alive	813	77	Male	2	N0	T3	NA	NA	NA	NA	NA	NA	NA
TCGA-69-A59K	Alive	591	60	Female	2	N0	T3	M0	NA	NA	NA	NA	NA	NA
TCGA-73-A9RS	Dead	340	41	Male	2	N0	T3	M0	NA	NA	NA	NA	NA	NA
TCGA-78-7161	Dead	291	69	Female	2	N0	T3	M0	NA	NA	NA	NA	NA	NA
TCGA-78-8648	Dead	1209	58	Female	2	N0	T3	M0	NA	NA	NA	NA	NA	NA
TCGA-86-8672	Dead	19	59	Male	2	N0	T3	M0	NA	NA	NA	NA	NA	NA
TCGA-86-A4JF	Dead	737	56	Male	2	N0	T3	M0	NA	NA	NA	NA	NA	NA
TCGA-91-7771	Alive	492	62	Male	2	N0	T3	NA	NA	NA	NA	NA	NA	NA
TCGA-95-7039	Alive	1272	54	Female	2	N0	T3	NA	NA	NA	NA	NA	NA	NA
TCGA-J2-8194	Alive	724	69	Female	2	N0	T3	NA	NA	NA	NA	NA	NA	NA
TCGA-05-4250	Dead	121	79	Female	3	N1	T3	M0	NA	NA	NA	NA	NA	NA
TCGA-49-4507	Dead	268	73	Female	3	N1	T3	M0	NA	NA	NA	NA	NA	NA
TCGA-55-7227	Dead	952	77	Male	3	N1	T3	NA	NA	NA	NA	NA	NA	NA
TCGA-73-4675	Dead	922	59	Male	3	N1	T3	M0	NA	NA	NA	NA	NA	NA
TCGA-97-8176	Dead	468	63	Male	3	N1	T3	M0	NA	NA	NA	NA	NA	NA
TCGA-05-4418	Dead	274	69	Male	3	N2	T3	M0	NA	NA	NA	NA	NA	NA
TCGA-05-5429	Dead	275	60	Male	3	N2	T3	M0	NA	NA	NA	NA	NA	NA
TCGA-49-4490	Dead	385	45	Female	3	N2	T3	M0	NA	NA	NA	NA	NA	NA
TCGA-49-4494	Dead	1081	77	Male	3	N2	T3	M0	NA	NA	NA	NA	NA	NA
TCGA-50-6594	Dead	370	79	Female	3	N2	T3	M0	NA	NA	NA	NA	NA	NA
TCGA-55-7283	Alive	609	76	Female	3	N2	T3	NA	NA	NA	NA	NA	NA	NA
TCGA-55-8615	Alive	446	67	Male	3	N2	T3	NA	NA	NA	NA	NA	NA	NA
TCGA-78-7154	Dead	593	72	Male	3	N2	T3	M0	NA	NA	NA	NA	NA	NA
TCGA-86-8359	Dead	444	52	Male	3	N2	T3	M0	NA	NA	NA	NA	NA	NA
TCGA-99-8025	Alive	1060	72	Female	3	N2	T3	M0	NA	NA	NA	NA	NA	NA
TCGA-L9-A5IP	Dead	58	40	Female	4	N2	T3	M1	NA	NA	NA	NA	NA	NA
TCGA-53-7813	Alive	424	51	Female	3	N0	T4	M0	NA	NA	NA	NA	NA	NA
TCGA-64-5775	Dead	62	71	Male	3	N0	T4	M0	NA	NA	NA	NA	NA	NA
TCGA-69-7765	Alive	165	56	Male	NA	N0	T4	NA	NA	NA	NA	NA	NA	NA
TCGA-78-7149	Alive	3940	71	Male	3	N0	T4	M0	NA	NA	NA	NA	NA	NA
TCGA-86-8056	Alive	139	63	Female	3	N0	T4	M0	NA	NA	NA	NA	NA	NA
TCGA-99-7458	Alive	747	74	Female	3	N0	T4	M0	NA	NA	NA	NA	NA	NA
TCGA-05-4396	Dead	303	76	Male	3	N1	T4	M0	NA	NA	NA	NA	NA	NA
TCGA-05-4434	Dead	457	67	Female	4	N1	T4	M1	NA	NA	NA	NA	NA	NA
TCGA-50-5044	Dead	624	72	Female	3	N1	T4	M0	NA	NA	NA	NA	NA	NA
TCGA-78-7145	Dead	826	52	Female	4	N1	T4	M1	NA	NA	NA	NA	NA	NA
TCGA-78-7156	Dead	976	62	Male	4	N1	T4	M1	NA	NA	NA	NA	NA	NA
TCGA-NJ-A7XG	Alive	617	49	Male	3	N1	T4	M0	NA	NA	NA	NA	NA	NA
TCGA-05-4415	Dead	91	57	Male	3	N2	T4	M0	NA	NA	NA	NA	NA	NA
TCGA-50-5933	Dead	2393	72	Male	3	N2	T4	M0	NA	NA	NA	NA	NA	NA
TCGA-62-8394	Dead	139	65	Female	3	N2	T4	M0	NA	NA	NA	NA	NA	NA
TCGA-78-7158	Dead	179	59	Female	3	N2	T4	M0	NA	NA	NA	NA	NA	NA
TCGA-78-7160	Dead	697	61	Male	4	N2	T4	M1	NA	NA	NA	NA	NA	NA
TCGA-05-4398	Alive	1431	47	Female	3	N3	T4	M0	NA	NA	NA	NA	NA	NA
GSM1672614	Alive	3197.4	50	Male	NA	NA	NA	NA	NA	YES	NA	NA	NA	NA
GSM1672618	Dead	399.9	64	Female	NA	NA	NA	NA	NA	NO	NA	NA	NA	NA
GSM1854798	Alive	1249	70	Female	4	NA	NA	NA	YES	NA	NO	NO	NO	NO
GSM1854799	Alive	1057	59	Female	2	NA	NA	NA	YES	NA	NO	NO	NO	NO
GSM1854800	Alive	1025	57	Male	1	NA	NA	NA	NO	NA	NO	NO	YES	NO
GSM1854801	Alive	895	72	Female	1	NA	NA	NA	Never	NA	NO	NO	NO	NO
GSM1854802	Dead	922	73	Female	1	NA	NA	NA	YES	NA	NO	NO	YES	NO
GSM1854803	Alive	959	49	Female	1	NA	NA	NA	Never	NA	NO	YES	NO	NO
GSM1854804	Alive	969	70	Male	1	NA	NA	NA	YES	NA	NO	YES	NO	NO
GSM1854805	Alive	833	71	Male	1	NA	NA	NA	YES	NA	NO	NO	YES	NO
GSM1854806	Alive	891	66	Male	1	NA	NA	NA	YES	NA	NO	NO	NO	NO
GSM1854807	Dead	524	68	Male	2	NA	NA	NA	YES	NA	NO	NO	NO	NO
GSM1854808	Alive	1035	86	Male	1	NA	NA	NA	YES	NA	NO	NO	NO	NO
GSM1854809	Alive	43	65	Female	1	NA	NA	NA	NO	NA	NO	NO	NO	NO
GSM1854810	Alive	925	78	Male	1	NA	NA	NA	YES	NA	NO	NO	NO	NO
GSM1854811	Alive	1053	85	Female	2	NA	NA	NA	Never	NA	NO	NO	NO	YES
GSM1854812	Alive	24	71	Female	1	NA	NA	NA	YES	NA	NO	YES	NO	NO
GSM1854813	Alive	825	66	Male	1	NA	NA	NA	YES	NA	NO	NO	NO	NO
GSM1854814	Alive	854	44	Male	2	NA	NA	NA	YES	NA	NO	NO	YES	NO
GSM1854815	Alive	820	73	Female	3	NA	NA	NA	YES	NA	NO	YES	YES	NO
GSM1854816	Alive	412	50	Male	3	NA	NA	NA	NO	NA	NO	NO	YES	NO
GSM1854817	Alive	297	80	Male	1	NA	NA	NA	NO	NA	YES	YES	NO	NO
GSM1854818	Alive	582	63	Female	1	NA	NA	NA	YES	NA	NO	NO	NO	NO
GSM1854819	Alive	28	67	Male	3	NA	NA	NA	YES	NA	NO	NO	NO	NO
GSM1854820	Alive	22	72	Female	1	NA	NA	NA	YES	NA	NO	NO	NO	NO
GSM1854821	Alive	1260	83	Male	2	NA	NA	NA	YES	NA	NO	NO	YES	YES
GSM1854822	Alive	1402	65	Male	1	NA	NA	NA	YES	NA	YES	NO	NO	NO
GSM1854823	Alive	799	57	Female	2	NA	NA	NA	YES	NA	NO	NO	YES	NO
GSM1854825	Alive	1329	54	Female	1	NA	NA	NA	NO	NA	NO	NO	YES	NO
GSM1854826	Alive	1488	69	Male	1	NA	NA	NA	YES	NA	NO	NO	NO	NO
GSM1854827	Alive	579	66	Female	1	NA	NA	NA	YES	NA	NO	YES	YES	NO
GSM1854828	Alive	1186	73	Female	3	NA	NA	NA	YES	NA	NO	NO	YES	NO
GSM1854829	Alive	1151	69	Male	3	NA	NA	NA	YES	NA	NO	NO	YES	NO
GSM1854830	Alive	1323	69	Female	3	NA	NA	NA	YES	NA	NO	NO	NO	NO
GSM1854831	Dead	314	77	Male	3	NA	NA	NA	YES	NA	YES	YES	NO	NO
GSM1854832	Alive	1110	63	Female	1	NA	NA	NA	YES	NA	NO	NO	NO	NO
GSM1854833	Alive	1494	79	Male	2	NA	NA	NA	YES	NA	NO	NO	NO	NO
GSM1854834	Alive	1024	66	Female	1	NA	NA	NA	YES	NA	NO	NO	NO	YES
GSM1854835	Alive	1134	44	Female	1	NA	NA	NA	YES	NA	NO	NO	NO	NO
GSM1854836	Dead	508	74	Male	1	NA	NA	NA	YES	NA	YES	YES	NO	NO
GSM1854837	Dead	46	78	Female	2	NA	NA	NA	NO	NA	NO	YES	NO	NO
GSM1854838	Dead	1231	50	Female	1	NA	NA	NA	YES	NA	NO	NO	NO	NO
GSM1854839	Alive	917	70	Female	4	NA	NA	NA	YES	NA	NO	NO	NO	YES
GSM1854840	Dead	488	72	Male	1	NA	NA	NA	YES	NA	NO	NO	NO	NO
GSM1854841	Alive	730	65	Female	1	NA	NA	NA	YES	NA	NO	YES	NO	NO
GSM1854842	Dead	1079	75	Female	3	NA	NA	NA	YES	NA	NO	NO	NO	NO
GSM1854843	Alive	1127	66	Male	1	NA	NA	NA	YES	NA	NO	NO	NO	YES
GSM1854844	Dead	193	52	Female	3	NA	NA	NA	YES	NA	YES	YES	NO	NO
GSM1854846	Alive	833	80	Female	1	NA	NA	NA	YES	NA	NO	YES	NO	NO
GSM1854847	Alive	708	56	Male	1	NA	NA	NA	YES	NA	NO	NO	NO	NO
GSM1854848	Alive	1240	61	Female	1	NA	NA	NA	NO	NA	NO	NO	NO	NO
GSM1854849	Alive	1465	77	Male	1	NA	NA	NA	YES	NA	NO	YES	NO	NO
GSM1854850	Alive	1685	86	Male	1	NA	NA	NA	YES	NA	YES	YES	NO	NO
GSM1854851	Alive	1949	63	Female	1	NA	NA	NA	YES	NA	NO	NO	YES	YES
GSM1854852	Alive	1569	76	Female	1	NA	NA	NA	YES	NA	NO	NO	NO	YES
GSM1854853	Alive	275	67	Male	1	NA	NA	NA	YES	NA	NO	NO	NO	NO
GSM1854854	Alive	1507	64	Male	1	NA	NA	NA	YES	NA	NO	NO	NO	YES
GSM1854855	Dead	307	84	Male	1	NA	NA	NA	YES	NA	NO	NO	YES	NO
GSM1854856	Dead	905	78	Female	3	NA	NA	NA	Never	NA	NO	NO	NO	NO
GSM1854857	Alive	1388	75	Female	1	NA	NA	NA	YES	NA	NO	YES	YES	NO
GSM1854859	Dead	814	74	Female	3	NA	NA	NA	YES	NA	YES	YES	NO	NO
GSM1854860	Dead	436	81	Male	4	NA	NA	NA	YES	NA	NO	YES	YES	NO
GSM1854861	Dead	73	67	Male	3	NA	NA	NA	YES	NA	NO	NO	NO	NO
GSM1854862	Alive	1596	73	Female	1	NA	NA	NA	YES	NA	YES	NO	YES	NO
GSM1854863	Alive	1488	71	Female	1	NA	NA	NA	YES	NA	NO	NO	YES	NO
GSM1854864	Dead	398	79	Female	3	NA	NA	NA	YES	NA	NO	NO	NO	YES
GSM1854865	Alive	1623	62	Male	2	NA	NA	NA	YES	NA	YES	YES	NO	NO
GSM1854866	Alive	1238	72	Female	1	NA	NA	NA	YES	NA	YES	NO	NO	NO
GSM1854867	Alive	1481	64	Male	1	NA	NA	NA	YES	NA	NO	YES	NO	NO
GSM1854868	Dead	430	66	Male	2	NA	NA	NA	YES	NA	NO	YES	YES	NO
GSM1854869	Alive	771	65	Male	1	NA	NA	NA	YES	NA	YES	YES	NO	NO
GSM1854870	Alive	1109	47	Male	1	NA	NA	NA	YES	NA	NO	NO	YES	NO
GSM1854871	Alive	1120	78	Female	2	NA	NA	NA	YES	NA	NO	NO	NO	YES
GSM1854872	Alive	844	76	Female	1	NA	NA	NA	YES	NA	NO	NO	NO	NO
GSM1854873	Alive	1086	68	Male	1	NA	NA	NA	YES	NA	NO	NO	NO	NO
GSM1854874	Dead	871	72	Female	2	NA	NA	NA	YES	NA	NO	YES	NO	NO
GSM1854875	Alive	1063	64	Male	2	NA	NA	NA	YES	NA	NO	YES	NO	NO
GSM1854876	Alive	907	74	Female	2	NA	NA	NA	YES	NA	NO	NO	NO	NO
GSM1854877	Alive	776	83	Female	1	NA	NA	NA	YES	NA	YES	YES	NO	NO
GSM1854879	Alive	974	81	Female	4	NA	NA	NA	YES	NA	NO	NO	NO	NO
GSM1854880	Alive	852	80	Female	1	NA	NA	NA	YES	NA	NO	NO	NO	NO
GSM1854881	Dead	732	76	Male	2	NA	NA	NA	YES	NA	NO	NO	NO	NO
GSM1854882	Alive	557	70	Female	1	NA	NA	NA	YES	NA	NO	YES	NO	NO
GSM1854883	Dead	1074	62	Female	3	NA	NA	NA	YES	NA	NO	NO	NO	NO
GSM1854884	Dead	328	64	Male	3	NA	NA	NA	YES	NA	NO	NO	NO	NO
GSM1854885	Dead	528	82	Male	1	NA	NA	NA	YES	NA	NO	YES	NO	NO
GSM1854886	Dead	415	59	Male	3	NA	NA	NA	Never	NA	NO	NO	NO	NO
GSM1854887	Alive	406	78	Female	1	NA	NA	NA	YES	NA	YES	NO	NO	NO
GSM1854888	Alive	840	69	Male	1	NA	NA	NA	YES	NA	YES	YES	NO	NO
GSM1854889	Dead	383	67	Male	3	NA	NA	NA	YES	NA	YES	NO	YES	NO
GSM1854890	Alive	1112	68	Male	2	NA	NA	NA	YES	NA	YES	YES	NO	NO
GSM1854891	Dead	442	71	Male	3	NA	NA	NA	YES	NA	NO	YES	YES	NO
GSM1854892	Dead	244	85	Male	2	NA	NA	NA	YES	NA	NO	NO	NO	NO
GSM1854893	Dead	3	47	Female	2	NA	NA	NA	NO	NA	NO	YES	YES	NO
GSM1854895	Dead	313	74	Female	3	NA	NA	NA	NO	NA	NO	YES	NO	NO
GSM1854896	Dead	1045	75	Male	3	NA	NA	NA	YES	NA	NO	YES	YES	NO
GSM1854897	Dead	347	68	Male	1	NA	NA	NA	YES	NA	NO	YES	YES	NO
GSM1854898	Alive	16	64	Male	1	NA	NA	NA	YES	NA	NO	NO	NO	NO
GSM1854899	Dead	131	73	Male	4	NA	NA	NA	YES	NA	NO	NO	NO	NO
GSM1854900	Alive	907	69	Female	NA	NA	NA	NA	Never	NA	NO	NO	NO	NO
GSM1854902	Alive	27	75	Male	1	NA	NA	NA	YES	NA	NO	YES	NO	NO
GSM1854903	Dead	558	74	Female	3	NA	NA	NA	YES	NA	NO	NO	NO	NO
GSM1854904	Alive	1061	62	Female	1	NA	NA	NA	YES	NA	NO	NO	NO	NO
GSM1854906	Alive	1146	61	Female	1	NA	NA	NA	YES	NA	NO	NO	NO	NO
GSM1854907	Alive	1070	70	Male	1	NA	NA	NA	YES	NA	YES	NO	NO	NO
GSM1854908	Alive	1141	73	Female	1	NA	NA	NA	YES	NA	NO	NO	NO	YES
GSM1854909	Alive	889	81	Female	1	NA	NA	NA	YES	NA	NO	NO	NO	NO
GSM1854910	Alive	1147	77	Female	1	NA	NA	NA	YES	NA	NO	NO	NO	NO
GSM1854911	Dead	999	69	Male	1	NA	NA	NA	YES	NA	NO	NO	YES	NO
GSM1854913	Alive	676	73	Female	1	NA	NA	NA	YES	NA	YES	NO	NO	NO
GSM1854915	Alive	140	77	Female	1	NA	NA	NA	NO	NA	NO	NO	NO	NO
GSM1854916	Alive	1153	78	Male	1	NA	NA	NA	YES	NA	YES	YES	NO	NO
GSM1854917	Alive	1239	75	Female	1	NA	NA	NA	Never	NA	NO	NO	NO	YES
GSM1854918	Alive	1156	72	Female	2	NA	NA	NA	Never	NA	NO	YES	NO	NO
GSM1854919	Alive	982	72	Female	1	NA	NA	NA	Never	NA	NO	NO	NO	YES
GSM1854920	Alive	950	85	Female	1	NA	NA	NA	YES	NA	NO	NO	NO	NO
GSM1854921	Dead	50	76	Male	2	NA	NA	NA	YES	NA	NO	NO	YES	NO
GSM1854922	Alive	1150	58	Female	1	NA	NA	NA	YES	NA	NO	NO	NO	NO
GSM1854923	Alive	1326	79	Female	1	NA	NA	NA	YES	NA	NO	YES	NO	NO
GSM1854924	Alive	124	67	Male	1	NA	NA	NA	YES	NA	NO	NO	NO	YES
GSM1854925	Alive	268	63	Female	4	NA	NA	NA	NO	NA	NO	NO	NO	NO
GSM1854926	Alive	262	67	Female	3	NA	NA	NA	YES	NA	NO	YES	NO	NO
GSM1854927	Dead	76	83	Male	1	NA	NA	NA	YES	NA	NO	NO	YES	NO
GSM1854928	Alive	1239	63	Male	1	NA	NA	NA	YES	NA	NO	NO	NO	YES
GSM1854929	Alive	683	62	Male	1	NA	NA	NA	YES	NA	NO	NO	NO	NO
GSM1854930	Alive	926	76	Male	1	NA	NA	NA	YES	NA	YES	NO	NO	NO
GSM1854931	Alive	956	76	Female	1	NA	NA	NA	YES	NA	NO	NO	NO	NO
GSM1854932	Alive	802	59	Female	2	NA	NA	NA	YES	NA	NO	NO	YES	YES
GSM1854933	Alive	818	74	Male	1	NA	NA	NA	YES	NA	YES	NO	NO	NO
GSM1854934	Alive	849	72	Male	1	NA	NA	NA	YES	NA	NO	NO	NO	NO
GSM1854935	Dead	512	79	Male	2	NA	NA	NA	Never	NA	NO	NO	NO	NO
GSM1854936	Alive	962	66	Female	1	NA	NA	NA	YES	NA	YES	NO	NO	NO
GSM1854937	Alive	972	63	Male	2	NA	NA	NA	NO	NA	NO	NO	NO	NO
GSM1854938	Alive	79	60	Female	2	NA	NA	NA	YES	NA	NO	NO	NO	NO
GSM1854940	Alive	947	57	Female	1	NA	NA	NA	YES	NA	NO	NO	NO	NO
GSM1854941	Alive	689	87	Female	4	NA	NA	NA	YES	NA	NO	NO	NO	NO
GSM1854942	Alive	527	68	Male	3	NA	NA	NA	YES	NA	NO	NO	YES	NO
GSM1854944	Alive	1166	77	Female	1	NA	NA	NA	YES	NA	NO	NO	NO	NO
GSM1854945	Alive	1984	68	Female	3	NA	NA	NA	NO	NA	NO	YES	YES	NO
GSM1854947	Dead	281	70	Male	2	NA	NA	NA	YES	NA	NO	NO	YES	NO
GSM1854948	Dead	310	74	Female	1	NA	NA	NA	YES	NA	NO	YES	NO	NO
GSM1854950	Alive	874	72	Male	1	NA	NA	NA	YES	NA	NO	NO	NO	NO
GSM1854951	Dead	80	70	Female	1	NA	NA	NA	YES	NA	NO	NO	YES	NO
GSM1854952	Alive	1106	72	Female	2	NA	NA	NA	NO	NA	YES	YES	NO	NO
GSM1854953	Alive	1779	55	Male	1	NA	NA	NA	YES	NA	YES	NO	NO	NO
GSM1854954	Alive	996	84	Male	4	NA	NA	NA	NO	NA	NO	YES	NO	NO
GSM1854955	Alive	758	72	Female	3	NA	NA	NA	YES	NA	YES	YES	NO	NO
GSM1854956	Dead	460	77	Male	1	NA	NA	NA	YES	NA	NO	NO	YES	NO
GSM1854957	Dead	283	77	Female	2	NA	NA	NA	YES	NA	NO	NO	NO	NO
GSM1854958	Alive	921	79	Female	1	NA	NA	NA	YES	NA	NO	NO	NO	NO
GSM1854960	Alive	949	60	Male	2	NA	NA	NA	YES	NA	NO	YES	YES	NO
GSM1854961	Dead	113	70	Female	4	NA	NA	NA	NO	NA	NO	NO	YES	NO
GSM1854962	Alive	808	74	Male	3	NA	NA	NA	YES	NA	NO	YES	NO	NO
GSM1854963	Dead	35	72	Female	2	NA	NA	NA	YES	NA	NO	YES	NO	NO
GSM1854964	Alive	642	78	Male	1	NA	NA	NA	YES	NA	NO	YES	NO	NO
GSM1854965	Dead	680	71	Female	1	NA	NA	NA	YES	NA	NO	YES	NO	NO
GSM1854966	Dead	23	84	Male	4	NA	NA	NA	YES	NA	NO	NO	NO	NO
GSM1854967	Alive	924	78	Male	1	NA	NA	NA	YES	NA	NO	YES	YES	NO
GSM1854969	Alive	356	71	Female	1	NA	NA	NA	YES	NA	NO	NO	NO	NO
GSM1854970	Alive	392	64	Male	1	NA	NA	NA	YES	NA	NO	NO	YES	NO
GSM1854971	Alive	489	83	Male	1	NA	NA	NA	YES	NA	YES	NO	NO	NO
GSM1854972	Alive	919	64	Female	3	NA	NA	NA	NO	NA	NO	YES	NO	NO
GSM1854973	Alive	913	57	Male	1	NA	NA	NA	YES	NA	NO	NO	NO	YES
GSM1854974	Alive	840	83	Male	2	NA	NA	NA	Never	NA	NO	NO	NO	YES
GSM1854975	Alive	911	78	Male	1	NA	NA	NA	YES	NA	YES	YES	NO	NO
GSM1854977	Alive	692	66	Male	1	NA	NA	NA	YES	NA	NO	NO	YES	NO
GSM1854979	Alive	751	67	Male	1	NA	NA	NA	YES	NA	YES	NO	NO	NO
GSM1854980	Alive	749	88	Female	1	NA	NA	NA	YES	NA	NO	NO	NO	NO
GSM1854981	Dead	591	79	Female	2	NA	NA	NA	Never	NA	NO	NO	NO	NO
GSM1854983	Dead	116	81	Male	1	NA	NA	NA	Never	NA	YES	YES	NO	NO
GSM1854984	Alive	20	82	Male	1	NA	NA	NA	YES	NA	YES	YES	NO	NO
GSM1854985	Alive	687	79	Female	3	NA	NA	NA	YES	NA	NO	NO	NO	NO
GSM1854986	Alive	577	77	Male	1	NA	NA	NA	YES	NA	NO	YES	NO	NO
GSM1854987	Alive	937	47	Female	1	NA	NA	NA	Never	NA	NO	NO	YES	YES
GSM1854988	Alive	785	64	Female	1	NA	NA	NA	NO	NA	NO	YES	NO	NO
GSM1854989	Alive	962	67	Male	1	NA	NA	NA	YES	NA	NO	YES	NO	NO
GSM1854990	Alive	830	76	Female	1	NA	NA	NA	NO	NA	NO	NO	NO	YES
GSM1854992	Alive	554	70	Female	1	NA	NA	NA	NO	NA	NO	YES	NO	NO
GSM1854994	Alive	905	75	Female	1	NA	NA	NA	YES	NA	NO	NO	NO	YES
GSM1854995	Dead	496	49	Female	1	NA	NA	NA	NO	NA	YES	YES	NO	NO
GSM1854996	Dead	651	69	Female	1	NA	NA	NA	YES	NA	NO	NO	YES	NO
GSM1854997	Dead	600	79	Male	3	NA	NA	NA	NO	NA	YES	YES	NO	NO
GSM1854998	Dead	852	61	Female	3	NA	NA	NA	YES	NA	NO	NO	NO	NO
GSM1854999	Alive	897	77	Female	1	NA	NA	NA	YES	NA	NO	NO	NO	NO
GSM1855000	Alive	807	50	Female	1	NA	NA	NA	YES	NA	NO	YES	YES	NO
GSM1855001	Dead	487	62	Female	2	NA	NA	NA	YES	NA	NO	NO	NO	NO
GSM1855003	Alive	848	75	Female	1	NA	NA	NA	YES	NA	NO	NO	NO	NO
GSM1855004	Alive	1029	71	Male	1	NA	NA	NA	YES	NA	NO	YES	NO	NO
GSM1855005	Alive	977	59	Female	3	NA	NA	NA	YES	NA	NO	YES	YES	NO
GSM1855006	Alive	988	79	Male	2	NA	NA	NA	YES	NA	NO	NO	NO	NO
GSM1855007	Alive	1130	78	Male	1	NA	NA	NA	YES	NA	NO	NO	NO	YES
GSM1855008	Alive	823	66	Female	1	NA	NA	NA	YES	NA	NO	NO	NO	NO
GSM1855009	Alive	756	61	Female	3	NA	NA	NA	YES	NA	YES	YES	NO	NO
GSM1855010	Alive	681	64	Male	1	NA	NA	NA	YES	NA	NO	NO	NO	NO
GSM1855011	Alive	1012	52	Female	1	NA	NA	NA	YES	NA	NO	YES	NO	NO
GSM1855012	Alive	1079	74	Female	1	NA	NA	NA	Never	NA	NO	NO	NO	NO
GSM1855014	Dead	1119	68	Male	1	NA	NA	NA	YES	NA	NO	NO	NO	NO
GSM1855015	Alive	868	75	Female	1	NA	NA	NA	YES	NA	NO	NO	NO	NO
GSM1855016	Alive	994	60	Male	1	NA	NA	NA	YES	NA	NO	NO	YES	YES
GSM1855018	Alive	878	68	Female	1	NA	NA	NA	Never	NA	NO	NO	NO	NO
GSM1855019	Dead	358	73	Male	1	NA	NA	NA	YES	NA	NO	NO	NO	NO
GSM1855020	Alive	1189	77	Female	1	NA	NA	NA	Never	NA	NO	NO	YES	NO
GSM1855021	Alive	890	70	Female	1	NA	NA	NA	YES	NA	NO	YES	NO	NO
GSM1855022	Alive	831	70	Male	1	NA	NA	NA	NO	NA	NO	NO	NO	NO
GSM1855023	Alive	1174	59	Female	2	NA	NA	NA	YES	NA	NO	NO	YES	NO
GSM1855024	Alive	1006	82	Male	2	NA	NA	NA	YES	NA	YES	NO	NO	NO
GSM1855026	Alive	1038	47	Female	1	NA	NA	NA	YES	NA	NO	NO	NO	NO
GSM1855027	Dead	837	61	Female	1	NA	NA	NA	NO	NA	YES	YES	NO	NO
GSM1855028	Alive	911	75	Female	1	NA	NA	NA	YES	NA	NO	NO	NO	NO
GSM1855029	Dead	780	70	Male	1	NA	NA	NA	YES	NA	NO	NO	YES	NO
GSM1855031	Alive	1033	71	Male	1	NA	NA	NA	YES	NA	NO	NO	NO	NO
GSM1855032	Alive	818	73	Female	1	NA	NA	NA	Never	NA	NO	NO	NO	YES
GSM1855033	Alive	1011	65	Female	1	NA	NA	NA	NO	NA	NO	NO	YES	YES
GSM1855034	Alive	809	53	Female	1	NA	NA	NA	Never	NA	NO	NO	NO	NO
GSM1855035	Alive	1074	69	Female	1	NA	NA	NA	YES	NA	NO	YES	NO	NO
GSM1855036	Dead	932	63	Male	1	NA	NA	NA	YES	NA	NO	NO	NO	NO
GSM1855037	Alive	1057	38	Female	1	NA	NA	NA	NO	NA	YES	YES	YES	NO
GSM1855038	Alive	871	62	Female	1	NA	NA	NA	NO	NA	NO	NO	NO	NO
GSM1855039	Dead	267	69	Male	2	NA	NA	NA	YES	NA	NO	YES	NO	NO
GSM1855040	Alive	807	70	Male	1	NA	NA	NA	YES	NA	YES	NO	YES	NO
GSM1855041	Alive	373	68	Male	1	NA	NA	NA	NO	NA	YES	YES	NO	NO
GSM1855042	Alive	937	53	Female	1	NA	NA	NA	YES	NA	NO	NO	NO	NO
GSM1855043	Alive	1029	70	Male	1	NA	NA	NA	YES	NA	YES	YES	NO	NO
GSM1855044	Alive	987	65	Female	1	NA	NA	NA	YES	NA	NO	YES	NO	NO
GSM1855045	Alive	860	67	Male	1	NA	NA	NA	YES	NA	NO	YES	NO	NO
GSM1855046	Alive	939	78	Male	1	NA	NA	NA	YES	NA	NO	YES	NO	NO
GSM1855047	Alive	1019	73	Female	2	NA	NA	NA	YES	NA	NO	NO	NO	NO
GSM1855048	Dead	652	77	Male	1	NA	NA	NA	YES	NA	YES	YES	NO	NO
GSM1855049	Dead	219	57	Female	1	NA	NA	NA	YES	NA	NO	NO	YES	NO
GSM1855050	Alive	698	63	Female	1	NA	NA	NA	YES	NA	NO	YES	NO	NO
GSM1855051	Alive	622	55	Female	1	NA	NA	NA	YES	NA	NO	YES	NO	NO
GSM1855052	Dead	951	79	Male	1	NA	NA	NA	YES	NA	NO	YES	NO	NO
GSM1855053	Alive	1015	72	Female	1	NA	NA	NA	Never	NA	NO	NO	NO	YES
GSM1855054	Alive	900	67	Female	1	NA	NA	NA	YES	NA	NO	NO	NO	NO
GSM1855055	Alive	1076	70	Female	1	NA	NA	NA	YES	NA	NO	NO	NO	NO
GSM1855056	Alive	1061	67	Female	1	NA	NA	NA	YES	NA	NO	YES	NO	NO
GSM1855057	Alive	76	70	Female	2	NA	NA	NA	YES	NA	NO	NO	NO	NO
GSM1855059	Alive	588	71	Male	1	NA	NA	NA	YES	NA	NO	NO	YES	YES
GSM1855060	Alive	1033	64	Female	1	NA	NA	NA	YES	NA	NO	NO	YES	NO
GSM1855061	Dead	759	60	Female	4	NA	NA	NA	NO	NA	NO	YES	NO	NO
GSM1855062	Dead	600	72	Female	2	NA	NA	NA	YES	NA	NO	YES	YES	NO
GSM1855063	Dead	349	66	Male	3	NA	NA	NA	YES	NA	NO	NO	NO	NO
GSM1855064	Alive	980	69	Male	1	NA	NA	NA	YES	NA	NO	NO	YES	NO
GSM1855065	Alive	724	81	Male	2	NA	NA	NA	YES	NA	NO	NO	YES	NO
GSM1855066	Alive	997	80	Female	2	NA	NA	NA	YES	NA	YES	YES	YES	NO
GSM1855067	Alive	987	75	Male	1	NA	NA	NA	YES	NA	NO	YES	NO	NO
GSM1855068	Dead	1031	70	Male	1	NA	NA	NA	YES	NA	NO	NO	NO	NO
GSM1855069	Alive	305	58	Male	2	NA	NA	NA	NO	NA	YES	YES	YES	NO
GSM1855070	Alive	994	71	Female	3	NA	NA	NA	Never	NA	NO	NO	YES	YES
GSM1855071	Alive	597	80	Female	1	NA	NA	NA	NO	NA	NO	YES	NO	NO
GSM1855072	Alive	679	86	Female	1	NA	NA	NA	YES	NA	NO	NO	YES	NO
GSM1855073	Alive	1042	60	Female	1	NA	NA	NA	YES	NA	NO	YES	NO	NO
GSM1855074	Alive	733	65	Male	1	NA	NA	NA	NO	NA	NO	YES	NO	NO
GSM1855075	Alive	897	77	Male	2	NA	NA	NA	YES	NA	NO	NO	NO	NO
GSM1855076	Alive	917	60	Female	3	NA	NA	NA	NO	NA	NO	NO	NO	NO
GSM1855077	Alive	855	75	Male	1	NA	NA	NA	YES	NA	NO	NO	NO	NO
GSM1855078	Alive	882	62	Female	1	NA	NA	NA	YES	NA	NO	NO	YES	NO
GSM1855079	Dead	336	66	Male	1	NA	NA	NA	YES	NA	NO	YES	YES	NO
GSM1855080	Alive	671	80	Female	2	NA	NA	NA	YES	NA	NO	NO	NO	NO
GSM1855081	Alive	777	78	Female	1	NA	NA	NA	YES	NA	NO	NO	YES	NO
GSM1855082	Alive	595	60	Female	1	NA	NA	NA	Never	NA	NO	NO	NO	NO
GSM1855083	Alive	832	56	Male	3	NA	NA	NA	YES	NA	YES	YES	NO	NO
GSM1855084	Alive	919	75	Male	1	NA	NA	NA	YES	NA	YES	NO	NO	NO
GSM1855085	Alive	971	60	Female	1	NA	NA	NA	Never	NA	NO	NO	NO	NO
GSM1855086	Alive	882	82	Male	1	NA	NA	NA	NO	NA	NO	NO	YES	NO
GSM1855087	Alive	938	77	Male	1	NA	NA	NA	YES	NA	NO	NO	NO	NO
GSM1855088	Alive	468	70	Female	1	NA	NA	NA	YES	NA	NO	YES	NO	NO
GSM1855089	Alive	834	78	Female	1	NA	NA	NA	Never	NA	NO	YES	NO	NO
GSM1855091	Dead	936	79	Male	1	NA	NA	NA	YES	NA	NO	YES	NO	NO
GSM1855092	Alive	732	78	Female	1	NA	NA	NA	YES	NA	NO	NO	NO	NO
GSM1855093	Alive	766	72	Male	1	NA	NA	NA	YES	NA	NO	NO	NO	NO
GSM1855094	Alive	607	66	Female	1	NA	NA	NA	Never	NA	NO	NO	YES	YES
GSM1855095	Alive	578	81	Male	1	NA	NA	NA	YES	NA	NO	YES	YES	NO
GSM1855096	Alive	816	74	Female	3	NA	NA	NA	YES	NA	NO	NO	NO	NO
GSM1855097	Alive	853	66	Female	3	NA	NA	NA	YES	NA	NO	NO	YES	NO
GSM1855098	Alive	759	83	Female	1	NA	NA	NA	YES	NA	NO	NO	NO	NO
GSM1855099	Dead	917	81	Male	1	NA	NA	NA	NO	NA	YES	NO	NO	NO
GSM1855100	Alive	868	67	Female	1	NA	NA	NA	YES	NA	YES	YES	NO	NO
GSM1855101	Dead	920	55	Female	3	NA	NA	NA	YES	NA	NO	NO	YES	YES
GSM1855102	Alive	607	73	Female	3	NA	NA	NA	NO	NA	NO	NO	NO	NO
GSM1855103	Alive	568	69	Male	1	NA	NA	NA	YES	NA	YES	NO	YES	NO
GSM1855104	Dead	98	70	Female	NA	NA	NA	NA	NO	NA	NO	NO	YES	NO
GSM1855105	Alive	555	68	Female	1	NA	NA	NA	YES	NA	NO	NO	NO	YES
GSM1855106	Dead	306	84	Male	1	NA	NA	NA	YES	NA	NO	NO	NO	NO
GSM1855107	Alive	906	76	Female	1	NA	NA	NA	YES	NA	NO	NO	NO	NO
GSM1855108	Alive	918	61	Female	3	NA	NA	NA	YES	NA	YES	YES	NO	NO
GSM1855109	Dead	693	62	Male	1	NA	NA	NA	YES	NA	NO	NO	YES	NO
GSM1855110	Alive	680	61	Male	2	NA	NA	NA	YES	NA	NO	NO	NO	YES
GSM1855111	Alive	539	65	Male	NA	NA	NA	NA	YES	NA	NO	NO	NO	NO
GSM1855112	Alive	820	69	Female	1	NA	NA	NA	YES	NA	NO	YES	NO	NO
GSM1855113	Alive	750	77	Male	1	NA	NA	NA	Never	NA	NO	NO	NO	YES
GSM1855114	Alive	708	58	Male	1	NA	NA	NA	YES	NA	YES	YES	NO	NO
GSM1855116	Alive	672	76	Male	1	NA	NA	NA	YES	NA	NO	YES	YES	NO
GSM1855117	Alive	470	74	Female	3	NA	NA	NA	NO	NA	YES	NO	NO	NO
GSM1855118	Alive	54	45	Male	3	NA	NA	NA	NO	NA	NO	NO	NO	NO
GSM1855119	Alive	780	50	Female	3	NA	NA	NA	YES	NA	YES	YES	NO	NO
GSM1855120	Dead	216	70	Female	1	NA	NA	NA	Never	NA	NO	NO	NO	NO
GSM1855121	Dead	294	67	Male	3	NA	NA	NA	YES	NA	YES	YES	NO	NO
GSM1855122	Alive	757	41	Male	2	NA	NA	NA	Never	NA	NO	NO	NO	YES
GSM1855123	Alive	760	84	Female	1	NA	NA	NA	NO	NA	NO	NO	NO	NO
GSM1855124	Alive	1089	51	Male	1	NA	NA	NA	YES	NA	NO	NO	NO	NO
GSM1855125	Dead	17	74	Male	1	NA	NA	NA	YES	NA	NO	YES	NO	NO
GSM1855126	Alive	577	66	Female	2	NA	NA	NA	NO	NA	NO	YES	NO	NO
GSM1855127	Alive	539	52	Female	3	NA	NA	NA	NO	NA	NO	NO	NO	NO
GSM1855128	Alive	906	51	Female	1	NA	NA	NA	YES	NA	NO	NO	NO	NO
GSM1855129	Alive	628	53	Female	1	NA	NA	NA	YES	NA	NO	NO	NO	NO
GSM1855131	Dead	696	65	Male	1	NA	NA	NA	YES	NA	NO	YES	NO	NO
GSM1855132	Alive	858	79	Female	1	NA	NA	NA	YES	NA	NO	NO	NO	NO
GSM1855133	Alive	701	59	Female	1	NA	NA	NA	YES	NA	NO	NO	NO	NO
GSM1855134	Dead	382	69	Female	1	NA	NA	NA	NO	NA	NO	NO	NO	NO
GSM1855135	Alive	539	83	Female	3	NA	NA	NA	YES	NA	NO	NO	NO	NO
GSM1855136	Dead	4	50	Male	1	NA	NA	NA	YES	NA	NO	YES	NO	NO
GSM1855137	Alive	557	72	Male	3	NA	NA	NA	YES	NA	NO	YES	YES	NO
GSM1855138	Alive	619	67	Female	1	NA	NA	NA	NO	NA	NO	YES	NO	NO
GSM1855140	Alive	830	82	Male	1	NA	NA	NA	YES	NA	NO	NO	NO	NO
GSM1855141	Alive	821	72	Female	1	NA	NA	NA	YES	NA	NO	NO	YES	NO
GSM1855142	Alive	831	72	Male	1	NA	NA	NA	YES	NA	NO	YES	NO	NO
GSM1855143	Alive	591	70	Female	1	NA	NA	NA	YES	NA	NO	YES	NO	NO
GSM1855144	Alive	850	51	Male	1	NA	NA	NA	Never	NA	NO	NO	NO	NO
GSM1855145	Dead	809	74	Female	1	NA	NA	NA	NO	NA	NO	YES	NO	NO
GSM1855146	Alive	142	74	Female	1	NA	NA	NA	NO	NA	NO	YES	YES	NO
GSM1855147	Alive	807	69	Female	1	NA	NA	NA	YES	NA	NO	YES	NO	NO
GSM1855149	Alive	832	69	Female	1	NA	NA	NA	NO	NA	NO	NO	NO	NO
GSM1855150	Dead	98	73	Female	2	NA	NA	NA	NO	NA	NO	YES	YES	NO
GSM1855151	Alive	798	76	Female	1	NA	NA	NA	YES	NA	NO	NO	NO	NO
GSM1855152	Alive	799	77	Male	1	NA	NA	NA	YES	NA	NO	NO	NO	NO
GSM1855153	Dead	325	66	Male	1	NA	NA	NA	NO	NA	YES	NO	YES	NO
GSM1855156	Alive	978	66	Female	2	NA	NA	NA	YES	NA	NO	NO	YES	NO
GSM1855157	Alive	806	85	Male	2	NA	NA	NA	YES	NA	NO	NO	NO	NO
GSM1855158	Alive	698	81	Male	2	NA	NA	NA	NO	NA	NO	NO	NO	NO
GSM1855159	Alive	861	64	Female	1	NA	NA	NA	Never	NA	NO	NO	NO	YES
GSM1855160	Alive	325	56	Male	2	NA	NA	NA	YES	NA	YES	NO	NO	NO
GSM1855161	Dead	332	66	Male	1	NA	NA	NA	YES	NA	NO	NO	NO	NO
GSM1855162	Alive	734	77	Female	1	NA	NA	NA	NO	NA	NO	NO	NO	YES
GSM1855163	Alive	867	58	Female	1	NA	NA	NA	YES	NA	NO	YES	YES	NO
GSM1855164	Alive	830	54	Female	2	NA	NA	NA	NO	NA	NO	YES	YES	NO
GSM1855165	Dead	541	68	Female	1	NA	NA	NA	NO	NA	YES	NO	NO	NO
GSM1855166	Alive	679	68	Male	2	NA	NA	NA	YES	NA	NO	YES	NO	NO
GSM1855168	Dead	40	77	Female	1	NA	NA	NA	NO	NA	NO	YES	NO	NO
GSM1855169	Alive	740	68	Female	1	NA	NA	NA	YES	NA	NO	YES	NO	NO
GSM1855170	Alive	540	67	Male	1	NA	NA	NA	YES	NA	NO	NO	NO	NO
GSM1855171	Alive	1155	76	Male	1	NA	NA	NA	YES	NA	NO	YES	YES	NO
GSM1855172	Alive	797	81	Male	1	NA	NA	NA	YES	NA	NO	NO	NO	NO
GSM1855173	Dead	676	77	Male	2	NA	NA	NA	YES	NA	NO	YES	NO	NO
GSM1855174	Alive	540	80	Female	3	NA	NA	NA	YES	NA	NO	NO	NO	NO
GSM1855175	Dead	380	76	Female	3	NA	NA	NA	NO	NA	NO	YES	NO	NO
GSM1855176	Alive	1350	75	Female	NA	NA	NA	NA	NO	NA	NO	YES	NO	NO
GSM1855177	Alive	570	78	Female	1	NA	NA	NA	NO	NA	NO	NO	YES	YES
GSM1855178	Dead	58	76	Female	2	NA	NA	NA	NO	NA	YES	YES	NO	NO
GSM1855179	Alive	5	66	Male	1	NA	NA	NA	NO	NA	NO	YES	NO	NO
GSM1855180	Alive	554	52	Female	3	NA	NA	NA	YES	NA	NO	YES	NO	NO
GSM1855181	Alive	534	62	Male	2	NA	NA	NA	NO	NA	YES	NO	YES	NO
GSM1855182	Alive	4	71	Female	2	NA	NA	NA	Never	NA	NO	NO	NO	YES
GSM1855183	Alive	1692	53	Female	2	NA	NA	NA	YES	NA	NO	NO	NO	NO
GSM1855184	Dead	223	73	Female	2	NA	NA	NA	YES	NA	NO	NO	NO	NO
GSM1855185	Alive	1085	67	Male	1	NA	NA	NA	YES	NA	NO	NO	YES	NO
GSM1855187	Dead	912	76	Male	4	NA	NA	NA	YES	NA	NO	NO	NO	NO
GSM1855188	Dead	1357	82	Male	1	NA	NA	NA	YES	NA	NO	YES	NO	NO
GSM1855189	Dead	844	76	Male	4	NA	NA	NA	YES	NA	YES	NO	NO	NO
GSM1855190	Dead	520	49	Female	1	NA	NA	NA	YES	NA	NO	NO	YES	NO
GSM1855192	Dead	239	70	Female	2	NA	NA	NA	NO	NA	NO	NO	YES	NO
GSM1855193	Alive	349	75	Female	1	NA	NA	NA	YES	NA	NO	YES	YES	NO
GSM1855195	Dead	1025	63	Male	2	NA	NA	NA	NO	NA	NO	NO	NO	NO
GSM1855196	Dead	1560	66	Female	2	NA	NA	NA	YES	NA	NO	YES	NO	NO
GSM1855198	Dead	564	71	Male	NA	NA	NA	NA	YES	NA	NO	NO	YES	NO
GSM1855199	Dead	293	61	Female	1	NA	NA	NA	YES	NA	NO	YES	NO	NO
GSM1855200	Dead	1053	60	Male	1	NA	NA	NA	YES	NA	YES	YES	NO	NO
GSM1855202	Dead	627	56	Female	1	NA	NA	NA	YES	NA	NO	YES	NO	NO
GSM1855203	Alive	395	65	Male	3	NA	NA	NA	YES	NA	NO	YES	YES	NO
GSM1855204	Dead	1007	62	Female	3	NA	NA	NA	YES	NA	NO	NO	NO	YES
GSM1855206	Dead	681	77	Male	3	NA	NA	NA	YES	NA	NO	NO	NO	NO
GSM1855207	Alive	1293	81	Female	2	NA	NA	NA	YES	NA	NO	NO	YES	NO
GSM1855208	Dead	1293	65	Male	1	NA	NA	NA	YES	NA	NO	NO	NO	NO
GSM1855209	Dead	968	61	Female	1	NA	NA	NA	YES	NA	NO	YES	NO	NO
GSM1855210	Alive	1843	50	Female	1	NA	NA	NA	YES	NA	YES	NO	YES	NO
GSM1855211	Alive	1616	63	Female	1	NA	NA	NA	YES	NA	YES	YES	NO	NO
GSM1855212	Alive	1559	75	Female	4	NA	NA	NA	YES	NA	YES	NO	NO	NO
GSM1855213	Alive	1703	89	Female	1	NA	NA	NA	YES	NA	NO	NO	NO	NO
GSM1855214	Alive	1834	82	Female	1	NA	NA	NA	YES	NA	NO	NO	NO	NO
GSM1855215	Alive	1551	79	Male	1	NA	NA	NA	YES	NA	NO	NO	NO	NO
GSM1855217	Alive	1554	85	Female	1	NA	NA	NA	NO	NA	NO	NO	NO	YES
GSM1855218	Dead	489	67	Female	4	NA	NA	NA	YES	NA	NO	NO	NO	NO
GSM1855219	Dead	216	46	Female	3	NA	NA	NA	YES	NA	NO	NO	NO	NO
GSM1855220	Alive	1510	57	Female	1	NA	NA	NA	NO	NA	YES	YES	YES	NO
GSM1855221	Alive	701	72	Female	1	NA	NA	NA	YES	NA	NO	NO	NO	NO
GSM1855222	Alive	1363	68	Female	1	NA	NA	NA	YES	NA	NO	NO	NO	NO
GSM1855223	Dead	1135	85	Female	1	NA	NA	NA	YES	NA	NO	NO	NO	NO
GSM1855224	Dead	618	54	Female	2	NA	NA	NA	NO	NA	NO	YES	YES	NO
GSM1855225	Dead	1037	72	Male	1	NA	NA	NA	YES	NA	NO	NO	YES	NO
GSM1855226	Alive	1599	56	Male	1	NA	NA	NA	YES	NA	NO	YES	NO	NO
GSM1855228	Dead	171	69	Male	3	NA	NA	NA	YES	NA	YES	NO	NO	NO
GSM1855229	Alive	2077	78	Male	1	NA	NA	NA	YES	NA	NO	NO	NO	NO
GSM1855230	Alive	1652	76	Female	2	NA	NA	NA	YES	NA	NO	NO	NO	NO
GSM1855231	Dead	489	59	Male	2	NA	NA	NA	YES	NA	NO	NO	NO	NO
GSM1855232	Dead	762	79	Male	1	NA	NA	NA	YES	NA	NO	YES	NO	NO
GSM1855234	Alive	1693	83	Male	1	NA	NA	NA	YES	NA	NO	YES	YES	NO
GSM1855235	Dead	713	75	Female	1	NA	NA	NA	NO	NA	NO	NO	YES	YES
GSM1855236	Alive	1652	75	Male	1	NA	NA	NA	YES	NA	NO	NO	YES	NO
GSM1855237	Dead	181	81	Female	3	NA	NA	NA	YES	NA	NO	NO	NO	NO
GSM1855238	Dead	1629	73	Female	1	NA	NA	NA	NO	NA	NO	YES	NO	NO
GSM773540	Dead	437	55	Female	2	NA	NA	NA	NO	NA	NA	NA	NA	NA
GSM773541	Alive	743	38	Female	2	NA	NA	NA	YES	NA	NA	NA	NA	NA
GSM773542	Alive	2601	30	Male	2	NA	NA	NA	YES	NA	NA	NA	NA	NA
GSM773543	Alive	1173	64	Female	2	NA	NA	NA	NO	NA	NA	NA	NA	NA
GSM773544	Alive	2369	63	Female	2	NA	NA	NA	NO	NA	NA	NA	NA	NA
GSM773545	Alive	1879	60	Female	2	NA	NA	NA	NO	NA	NA	NA	NA	NA
GSM773546	Alive	606	68	Female	2	NA	NA	NA	NO	NA	NA	NA	NA	NA
GSM773547	Dead	300	58	Male	2	NA	NA	NA	YES	NA	NA	NA	NA	NA
GSM773548	Alive	1919	63	Female	1	NA	NA	NA	NO	NA	NA	NA	NA	NA
GSM773549	Alive	1835	56	Female	1	NA	NA	NA	NO	NA	NA	NA	NA	NA
GSM773550	Alive	1828	34	Female	1	NA	NA	NA	YES	NA	NA	NA	NA	NA
GSM773551	Dead	1841	75	Female	2	NA	NA	NA	NO	NA	NA	NA	NA	NA
GSM773552	Dead	639	60	Male	2	NA	NA	NA	YES	NA	NA	NA	NA	NA
GSM773553	Dead	1311	46	Female	1	NA	NA	NA	NO	NA	NA	NA	NA	NA
GSM773554	Alive	1098	60	Female	1	NA	NA	NA	NO	NA	NA	NA	NA	NA
GSM773555	Alive	1189	61	Male	1	NA	NA	NA	YES	NA	NA	NA	NA	NA
GSM773556	Alive	3863	63	Male	1	NA	NA	NA	YES	NA	NA	NA	NA	NA
GSM773557	Alive	1475	47	Male	2	NA	NA	NA	YES	NA	NA	NA	NA	NA
GSM773558	Alive	1856	59	Male	2	NA	NA	NA	YES	NA	NA	NA	NA	NA
GSM773559	Alive	3067	64	Male	2	NA	NA	NA	YES	NA	NA	NA	NA	NA
GSM773560	Alive	1142	60	Male	2	NA	NA	NA	YES	NA	NA	NA	NA	NA
GSM773561	Alive	1825	61	Male	1	NA	NA	NA	NO	NA	NA	NA	NA	NA
GSM773562	Alive	1610	53	Female	1	NA	NA	NA	NO	NA	NA	NA	NA	NA
GSM773563	Alive	2014	53	Male	1	NA	NA	NA	YES	NA	NA	NA	NA	NA
GSM773564	Alive	1826	53	Male	1	NA	NA	NA	YES	NA	NA	NA	NA	NA
GSM773565	Alive	2191	67	Male	1	NA	NA	NA	NO	NA	NA	NA	NA	NA
GSM773566	Alive	3342	69	Female	1	NA	NA	NA	NO	NA	NA	NA	NA	NA
GSM773567	Alive	1328	64	Male	1	NA	NA	NA	YES	NA	NA	NA	NA	NA
GSM773568	Alive	2925	69	Female	1	NA	NA	NA	NO	NA	NA	NA	NA	NA
GSM773569	Alive	2880	50	Female	1	NA	NA	NA	NO	NA	NA	NA	NA	NA
GSM773570	Alive	1724	70	Female	1	NA	NA	NA	NO	NA	NA	NA	NA	NA
GSM773571	Alive	2765	57	Male	2	NA	NA	NA	NO	NA	NA	NA	NA	NA
GSM773572	Alive	1529	58	Male	2	NA	NA	NA	YES	NA	NA	NA	NA	NA
GSM773573	Dead	221	69	Male	2	NA	NA	NA	YES	NA	NA	NA	NA	NA
GSM773574	Dead	546	61	Male	2	NA	NA	NA	YES	NA	NA	NA	NA	NA
GSM773575	Dead	346	68	Male	2	NA	NA	NA	YES	NA	NA	NA	NA	NA
GSM773576	Dead	853	64	Female	2	NA	NA	NA	NO	NA	NA	NA	NA	NA
GSM773577	Dead	2661	69	Female	2	NA	NA	NA	NO	NA	NA	NA	NA	NA
GSM773578	Alive	817	66	Female	2	NA	NA	NA	NO	NA	NA	NA	NA	NA
GSM773579	Dead	425	68	Male	2	NA	NA	NA	YES	NA	NA	NA	NA	NA
GSM773580	Alive	1281	69	Male	2	NA	NA	NA	YES	NA	NA	NA	NA	NA
GSM773581	Alive	1044	64	Male	1	NA	NA	NA	YES	NA	NA	NA	NA	NA
GSM773582	Alive	565	64	Male	1	NA	NA	NA	YES	NA	NA	NA	NA	NA
GSM773583	Dead	1059	66	Male	1	NA	NA	NA	YES	NA	NA	NA	NA	NA
GSM773584	Dead	1625	64	Male	1	NA	NA	NA	YES	NA	NA	NA	NA	NA
GSM773585	Dead	1695	68	Female	1	NA	NA	NA	NO	NA	NA	NA	NA	NA
GSM773586	Alive	2976	68	Male	1	NA	NA	NA	YES	NA	NA	NA	NA	NA
GSM773587	Dead	1143	63	Male	1	NA	NA	NA	YES	NA	NA	NA	NA	NA
GSM773588	Alive	1682	58	Female	1	NA	NA	NA	NO	NA	NA	NA	NA	NA
GSM773589	Dead	1242	71	Male	1	NA	NA	NA	YES	NA	NA	NA	NA	NA
GSM773590	Alive	2252	52	Female	1	NA	NA	NA	NO	NA	NA	NA	NA	NA
GSM773591	Dead	943	66	Male	1	NA	NA	NA	YES	NA	NA	NA	NA	NA
GSM773592	Dead	1346	66	Female	1	NA	NA	NA	NO	NA	NA	NA	NA	NA
GSM773593	Dead	1482	47	Female	1	NA	NA	NA	NO	NA	NA	NA	NA	NA
GSM773594	Alive	2386	64	Male	1	NA	NA	NA	NO	NA	NA	NA	NA	NA
GSM773595	Alive	1560	54	Male	1	NA	NA	NA	NO	NA	NA	NA	NA	NA
GSM773596	Dead	1001	67	Female	1	NA	NA	NA	NO	NA	NA	NA	NA	NA
GSM773597	Dead	259	54	Female	2	NA	NA	NA	NO	NA	NA	NA	NA	NA
GSM773598	Alive	2289	65	Male	2	NA	NA	NA	YES	NA	NA	NA	NA	NA
GSM773599	Alive	1916	49	Female	2	NA	NA	NA	YES	NA	NA	NA	NA	NA
GSM773600	Alive	2048	62	Male	2	NA	NA	NA	YES	NA	NA	NA	NA	NA
GSM773601	Alive	1475	61	Male	2	NA	NA	NA	YES	NA	NA	NA	NA	NA
GSM773602	Alive	1539	57	Male	2	NA	NA	NA	YES	NA	NA	NA	NA	NA
GSM773603	Alive	636	60	Male	2	NA	NA	NA	YES	NA	NA	NA	NA	NA
GSM773604	Alive	1275	46	Male	2	NA	NA	NA	YES	NA	NA	NA	NA	NA
GSM773605	Alive	2005	52	Male	2	NA	NA	NA	YES	NA	NA	NA	NA	NA
GSM773606	Alive	1965	54	Female	2	NA	NA	NA	NO	NA	NA	NA	NA	NA
GSM773607	Alive	2425	58	Female	1	NA	NA	NA	NO	NA	NA	NA	NA	NA
GSM773608	Alive	1566	64	Female	1	NA	NA	NA	NO	NA	NA	NA	NA	NA
GSM773609	Alive	990	65	Female	1	NA	NA	NA	NO	NA	NA	NA	NA	NA
GSM773610	Alive	729	52	Male	1	NA	NA	NA	YES	NA	NA	NA	NA	NA
GSM773611	Alive	2354	61	Male	1	NA	NA	NA	NO	NA	NA	NA	NA	NA
GSM773612	Alive	818	61	Male	1	NA	NA	NA	YES	NA	NA	NA	NA	NA
GSM773613	Alive	2009	62	Female	1	NA	NA	NA	YES	NA	NA	NA	NA	NA
GSM773614	Alive	2549	47	Female	1	NA	NA	NA	YES	NA	NA	NA	NA	NA
GSM773615	Alive	3411	64	Male	1	NA	NA	NA	YES	NA	NA	NA	NA	NA
GSM773616	Alive	1806	50	Male	1	NA	NA	NA	YES	NA	NA	NA	NA	NA
GSM773617	Alive	1937	66	Female	1	NA	NA	NA	NO	NA	NA	NA	NA	NA
GSM773618	Alive	1520	56	Male	1	NA	NA	NA	NO	NA	NA	NA	NA	NA
GSM773619	Alive	1375	76	Male	1	NA	NA	NA	YES	NA	NA	NA	NA	NA
GSM773620	Alive	1756	56	Female	1	NA	NA	NA	NO	NA	NA	NA	NA	NA
GSM773621	Alive	1597	53	Male	1	NA	NA	NA	YES	NA	NA	NA	NA	NA
GSM773622	Alive	1714	57	Male	1	NA	NA	NA	NO	NA	NA	NA	NA	NA
GSM773623	Alive	1637	61	Female	1	NA	NA	NA	NO	NA	NA	NA	NA	NA
GSM773624	Alive	1653	66	Female	1	NA	NA	NA	NO	NA	NA	NA	NA	NA
GSM773625	Alive	1196	66	Male	1	NA	NA	NA	YES	NA	NA	NA	NA	NA
GSM773626	Alive	1702	57	Male	1	NA	NA	NA	NO	NA	NA	NA	NA	NA
GSM773627	Alive	2050	61	Female	1	NA	NA	NA	NO	NA	NA	NA	NA	NA
GSM773628	Alive	1256	63	Male	1	NA	NA	NA	YES	NA	NA	NA	NA	NA
GSM773629	Alive	818	60	Male	1	NA	NA	NA	YES	NA	NA	NA	NA	NA
GSM773630	Alive	1154	59	Male	1	NA	NA	NA	YES	NA	NA	NA	NA	NA
GSM773631	Alive	3058	55	Female	1	NA	NA	NA	NO	NA	NA	NA	NA	NA
GSM773632	Alive	1941	52	Male	1	NA	NA	NA	YES	NA	NA	NA	NA	NA
GSM773633	Alive	1596	68	Female	1	NA	NA	NA	NO	NA	NA	NA	NA	NA
GSM773634	Alive	2450	55	Male	1	NA	NA	NA	YES	NA	NA	NA	NA	NA
GSM773635	Alive	1881	64	Female	1	NA	NA	NA	NO	NA	NA	NA	NA	NA
GSM773636	Alive	1637	51	Male	1	NA	NA	NA	YES	NA	NA	NA	NA	NA
GSM773637	Alive	2034	55	Female	1	NA	NA	NA	NO	NA	NA	NA	NA	NA
GSM773638	Alive	2134	65	Female	1	NA	NA	NA	NO	NA	NA	NA	NA	NA
GSM773639	Dead	779	60	Female	2	NA	NA	NA	NO	NA	NA	NA	NA	NA
GSM773640	Dead	540	58	Male	2	NA	NA	NA	YES	NA	NA	NA	NA	NA
GSM773641	Alive	1317	68	Male	2	NA	NA	NA	YES	NA	NA	NA	NA	NA
GSM773642	Alive	1980	65	Female	2	NA	NA	NA	NO	NA	NA	NA	NA	NA
GSM773643	Dead	702	66	Male	2	NA	NA	NA	YES	NA	NA	NA	NA	NA
GSM773644	Dead	564	66	Male	2	NA	NA	NA	YES	NA	NA	NA	NA	NA
GSM773645	Dead	788	62	Male	2	NA	NA	NA	YES	NA	NA	NA	NA	NA
GSM773646	Alive	1463	58	Female	2	NA	NA	NA	YES	NA	NA	NA	NA	NA
GSM773647	Dead	1345	49	Male	2	NA	NA	NA	YES	NA	NA	NA	NA	NA
GSM773648	Alive	832	61	Male	2	NA	NA	NA	YES	NA	NA	NA	NA	NA
GSM773649	Alive	2687	59	Female	2	NA	NA	NA	NO	NA	NA	NA	NA	NA
GSM773650	Dead	1122	53	Female	2	NA	NA	NA	NO	NA	NA	NA	NA	NA
GSM773651	Alive	2668	64	Male	2	NA	NA	NA	YES	NA	NA	NA	NA	NA
GSM773652	Alive	1936	67	Female	1	NA	NA	NA	NO	NA	NA	NA	NA	NA
GSM773653	Alive	871	69	Male	1	NA	NA	NA	YES	NA	NA	NA	NA	NA
GSM773654	Alive	2671	61	Female	1	NA	NA	NA	NO	NA	NA	NA	NA	NA
GSM773655	Alive	1482	64	Female	1	NA	NA	NA	YES	NA	NA	NA	NA	NA
GSM773656	Alive	1128	53	Female	1	NA	NA	NA	NO	NA	NA	NA	NA	NA
GSM773657	Dead	1042	71	Female	1	NA	NA	NA	NO	NA	NA	NA	NA	NA
GSM773658	Dead	1229	52	Male	1	NA	NA	NA	NO	NA	NA	NA	NA	NA
GSM773659	Dead	2263	52	Female	1	NA	NA	NA	NO	NA	NA	NA	NA	NA
GSM773660	Alive	1770	54	Female	1	NA	NA	NA	NO	NA	NA	NA	NA	NA
GSM773661	Dead	1433	49	Male	1	NA	NA	NA	YES	NA	NA	NA	NA	NA
GSM773662	Alive	1823	68	Female	1	NA	NA	NA	NO	NA	NA	NA	NA	NA
GSM773663	Alive	1988	62	Female	1	NA	NA	NA	NO	NA	NA	NA	NA	NA
GSM773664	Alive	1434	63	Female	1	NA	NA	NA	YES	NA	NA	NA	NA	NA
GSM773665	Dead	630	63	Male	1	NA	NA	NA	YES	NA	NA	NA	NA	NA
GSM773666	Alive	1537	62	Female	1	NA	NA	NA	NO	NA	NA	NA	NA	NA
GSM773667	Dead	1429	57	Female	1	NA	NA	NA	YES	NA	NA	NA	NA	NA
GSM773668	Dead	1038	39	Female	1	NA	NA	NA	YES	NA	NA	NA	NA	NA
GSM773669	Alive	2486	55	Female	2	NA	NA	NA	NO	NA	NA	NA	NA	NA
GSM773670	Alive	740	47	Male	2	NA	NA	NA	YES	NA	NA	NA	NA	NA
GSM773671	Alive	1042	64	Female	2	NA	NA	NA	NO	NA	NA	NA	NA	NA
GSM773672	Alive	1267	60	Female	2	NA	NA	NA	YES	NA	NA	NA	NA	NA
GSM773673	Alive	1017	48	Female	2	NA	NA	NA	NO	NA	NA	NA	NA	NA
GSM773674	Alive	1041	60	Male	2	NA	NA	NA	YES	NA	NA	NA	NA	NA
GSM773675	Alive	1859	52	Male	2	NA	NA	NA	YES	NA	NA	NA	NA	NA
GSM773676	Alive	1717	48	Female	2	NA	NA	NA	NO	NA	NA	NA	NA	NA
GSM773677	Alive	1494	60	Female	2	NA	NA	NA	NO	NA	NA	NA	NA	NA
GSM773678	Alive	754	49	Male	2	NA	NA	NA	YES	NA	NA	NA	NA	NA
GSM773679	Alive	2364	63	Male	2	NA	NA	NA	YES	NA	NA	NA	NA	NA
GSM773680	Alive	1733	68	Male	1	NA	NA	NA	YES	NA	NA	NA	NA	NA
GSM773681	Alive	1941	58	Female	1	NA	NA	NA	NO	NA	NA	NA	NA	NA
GSM773682	Alive	774	68	Male	1	NA	NA	NA	YES	NA	NA	NA	NA	NA
GSM773683	Alive	2913	64	Female	1	NA	NA	NA	NO	NA	NA	NA	NA	NA
GSM773684	Alive	1803	58	Male	1	NA	NA	NA	YES	NA	NA	NA	NA	NA
GSM773685	Alive	1912	62	Male	1	NA	NA	NA	YES	NA	NA	NA	NA	NA
GSM773686	Alive	1481	66	Female	1	NA	NA	NA	NO	NA	NA	NA	NA	NA
GSM773687	Alive	1231	68	Female	1	NA	NA	NA	YES	NA	NA	NA	NA	NA
GSM773688	Alive	1964	68	Male	1	NA	NA	NA	NO	NA	NA	NA	NA	NA
GSM773689	Alive	3352	72	Male	1	NA	NA	NA	YES	NA	NA	NA	NA	NA
GSM773690	Alive	2158	62	Male	1	NA	NA	NA	YES	NA	NA	NA	NA	NA
GSM773691	Alive	3466	67	Female	1	NA	NA	NA	NO	NA	NA	NA	NA	NA
GSM773692	Alive	3263	52	Male	1	NA	NA	NA	NO	NA	NA	NA	NA	NA
GSM773693	Alive	1823	67	Female	1	NA	NA	NA	NO	NA	NA	NA	NA	NA
GSM773694	Alive	1856	59	Female	1	NA	NA	NA	NO	NA	NA	NA	NA	NA
GSM773695	Alive	2449	70	Female	1	NA	NA	NA	NO	NA	NA	NA	NA	NA
GSM773696	Alive	1859	59	Male	1	NA	NA	NA	YES	NA	NA	NA	NA	NA
GSM773697	Alive	1998	56	Male	1	NA	NA	NA	YES	NA	NA	NA	NA	NA
GSM773698	Alive	1852	69	Female	1	NA	NA	NA	YES	NA	NA	NA	NA	NA
GSM773699	Alive	1894	61	Female	1	NA	NA	NA	YES	NA	NA	NA	NA	NA
GSM773700	Alive	1861	54	Female	1	NA	NA	NA	NO	NA	NA	NA	NA	NA
GSM773701	Alive	1669	64	Female	1	NA	NA	NA	NO	NA	NA	NA	NA	NA
GSM773702	Alive	3189	45	Female	1	NA	NA	NA	NO	NA	NA	NA	NA	NA
GSM773703	Alive	1822	55	Female	1	NA	NA	NA	NO	NA	NA	NA	NA	NA
GSM773704	Alive	1809	61	Female	1	NA	NA	NA	NO	NA	NA	NA	NA	NA
GSM773705	Alive	2552	65	Female	1	NA	NA	NA	NO	NA	NA	NA	NA	NA
GSM773706	Alive	2968	65	Male	1	NA	NA	NA	NO	NA	NA	NA	NA	NA
GSM773707	Alive	3066	47	Male	1	NA	NA	NA	YES	NA	NA	NA	NA	NA
GSM773708	Alive	1412	60	Female	1	NA	NA	NA	NO	NA	NA	NA	NA	NA
GSM773709	Alive	1317	55	Male	1	NA	NA	NA	YES	NA	NA	NA	NA	NA
GSM773710	Alive	1180	61	Female	1	NA	NA	NA	NO	NA	NA	NA	NA	NA
GSM773711	Alive	1688	67	Male	1	NA	NA	NA	YES	NA	NA	NA	NA	NA
GSM773712	Alive	1417	69	Male	1	NA	NA	NA	YES	NA	NA	NA	NA	NA
GSM773713	Alive	1426	65	Female	1	NA	NA	NA	NO	NA	NA	NA	NA	NA
GSM773714	Alive	1674	65	Male	1	NA	NA	NA	YES	NA	NA	NA	NA	NA
GSM773715	Alive	1848	56	Female	1	NA	NA	NA	NO	NA	NA	NA	NA	NA
GSM773716	Alive	1856	65	Female	1	NA	NA	NA	YES	NA	NA	NA	NA	NA
GSM773717	Alive	1780	56	Female	1	NA	NA	NA	NO	NA	NA	NA	NA	NA
GSM773718	Alive	2084	59	Male	1	NA	NA	NA	NO	NA	NA	NA	NA	NA
GSM773719	Alive	1879	56	Male	1	NA	NA	NA	YES	NA	NA	NA	NA	NA
GSM773720	Alive	1114	63	Female	1	NA	NA	NA	YES	NA	NA	NA	NA	NA
GSM773721	Alive	2806	49	Male	1	NA	NA	NA	YES	NA	NA	NA	NA	NA
GSM773722	Alive	1663	58	Female	1	NA	NA	NA	NO	NA	NA	NA	NA	NA
GSM773723	Alive	1726	62	Male	1	NA	NA	NA	YES	NA	NA	NA	NA	NA
GSM773724	Alive	1629	68	Female	1	NA	NA	NA	NO	NA	NA	NA	NA	NA
GSM773725	Alive	2179	66	Female	1	NA	NA	NA	NO	NA	NA	NA	NA	NA
GSM773726	Alive	1917	57	Female	1	NA	NA	NA	YES	NA	NA	NA	NA	NA
GSM773727	Alive	1446	57	Female	1	NA	NA	NA	NO	NA	NA	NA	NA	NA
GSM773728	Alive	1162	52	Female	1	NA	NA	NA	YES	NA	NA	NA	NA	NA
GSM773729	Alive	1231	65	Female	1	NA	NA	NA	NO	NA	NA	NA	NA	NA
GSM773730	Alive	941	65	Male	1	NA	NA	NA	YES	NA	NA	NA	NA	NA
GSM773731	Alive	1623	50	Female	1	NA	NA	NA	NO	NA	NA	NA	NA	NA
GSM773732	Alive	1855	53	Female	1	NA	NA	NA	NO	NA	NA	NA	NA	NA
GSM773733	Alive	1404	53	Female	1	NA	NA	NA	NO	NA	NA	NA	NA	NA
GSM773734	Alive	2221	66	Female	1	NA	NA	NA	YES	NA	NA	NA	NA	NA
GSM773735	Alive	849	62	Female	1	NA	NA	NA	NO	NA	NA	NA	NA	NA
GSM773736	Alive	831	66	Female	1	NA	NA	NA	NO	NA	NA	NA	NA	NA
GSM773737	Alive	3219	35	Male	1	NA	NA	NA	YES	NA	NA	NA	NA	NA
GSM773738	Alive	2585	59	Female	1	NA	NA	NA	NO	NA	NA	NA	NA	NA
GSM773739	Alive	2442	67	Female	1	NA	NA	NA	NO	NA	NA	NA	NA	NA
GSM773740	Alive	1910	56	Female	1	NA	NA	NA	YES	NA	NA	NA	NA	NA
GSM773741	Alive	1834	62	Female	1	NA	NA	NA	NO	NA	NA	NA	NA	NA
GSM773742	Alive	2918	46	Female	1	NA	NA	NA	NO	NA	NA	NA	NA	NA
GSM773743	Alive	2285	67	Female	1	NA	NA	NA	NO	NA	NA	NA	NA	NA
GSM773744	Alive	2149	62	Male	1	NA	NA	NA	YES	NA	NA	NA	NA	NA
GSM773745	Alive	2561	63	Male	1	NA	NA	NA	YES	NA	NA	NA	NA	NA
GSM773746	Alive	1947	52	Female	1	NA	NA	NA	YES	NA	NA	NA	NA	NA
GSM773747	Alive	1841	60	Female	1	NA	NA	NA	NO	NA	NA	NA	NA	NA
GSM773748	Alive	1971	47	Female	1	NA	NA	NA	NO	NA	NA	NA	NA	NA
GSM773749	Alive	2409	56	Male	1	NA	NA	NA	YES	NA	NA	NA	NA	NA
GSM773750	Alive	1624	56	Female	1	NA	NA	NA	NO	NA	NA	NA	NA	NA
GSM773751	Alive	2430	63	Female	1	NA	NA	NA	YES	NA	NA	NA	NA	NA
GSM773752	Alive	1856	59	Male	1	NA	NA	NA	YES	NA	NA	NA	NA	NA
GSM773753	Alive	1516	62	Female	1	NA	NA	NA	NO	NA	NA	NA	NA	NA
GSM773754	Alive	1819	50	Male	1	NA	NA	NA	YES	NA	NA	NA	NA	NA
GSM773755	Alive	2413	55	Male	1	NA	NA	NA	NO	NA	NA	NA	NA	NA
GSM773756	Alive	1849	54	Female	1	NA	NA	NA	YES	NA	NA	NA	NA	NA
GSM773757	Alive	2181	65	Male	1	NA	NA	NA	NO	NA	NA	NA	NA	NA
GSM773758	Alive	2168	66	Male	1	NA	NA	NA	YES	NA	NA	NA	NA	NA
GSM773759	Alive	2154	62	Female	1	NA	NA	NA	NO	NA	NA	NA	NA	NA
GSM773760	Alive	2073	64	Female	1	NA	NA	NA	NO	NA	NA	NA	NA	NA
GSM773761	Alive	1994	64	Female	1	NA	NA	NA	NO	NA	NA	NA	NA	NA
GSM773762	Alive	2137	61	Male	1	NA	NA	NA	NO	NA	NA	NA	NA	NA
GSM773763	Alive	1998	58	Female	1	NA	NA	NA	NO	NA	NA	NA	NA	NA
GSM773764	Alive	1908	49	Male	1	NA	NA	NA	YES	NA	NA	NA	NA	NA
GSM773765	Alive	1660	58	Male	1	NA	NA	NA	YES	NA	NA	NA	NA	NA
TCGA-55-7816	Dead	468	49	Female	4	NA	NA	NA	NA	NA	NA	NA	NA	NA
TCGA-93-A4JP	Alive	578	64	Male	4	NA	NA	M1	NA	NA	NA	NA	NA	NA
TCGA-99-8033	Dead	656	74	Female	4	NA	NA	M1	NA	NA	NA	NA	NA	NA

## Sheet: Table S2
Table S2. The name list of programmed cell death related genes.
Apoptosis	Pyroptosis	Ferroptosis	Autophagy	Necroptosis	Cuproptosis	Parthanatos	Entotic cell death	Netotic cell death	Lysosome-dependent cell death	Alkaliptosis	Oxeiptosis
AATF	BAK1	ABCC1	ABL1	GLUD1	FDX1	PARP	AMPK	ELANE	ABCA2	IKBKB	PGAM5
ABL1	BAX	ACACA	ABL2	GLUD2	LIAS	MIF	ATG5	MMP1	ABCB9	NFKB1	KEAP1
ACAA2	CASP1	ACO1	ACER2	ALOX15	LIPT1	AIFM1	ATG7	MPO	ACP2	CA9	AIFM1
ACKR3	CASP3	ACSF2	ADRA1A	FTH1	DLD	HSP70	BECN1	CAMP	ACP5	CHUK	NRF2
ACVR1	CASP4	ACSL1	ADRB2	PYG	DLAT	PAAN	CDC42	PADI4	ADGRE2	IKBKG	AIRE
ACVR1B	CASP5	ACSL3	AKT1	CAPN1	PDHA1	ARH3	CDH1	EIPA	AGA	NFKB1A
ADORA1	CASP6	ACSL4	AMBRA1	CASP1	PDHB	RNF146	CTNNA1	NCX1	AP1B1	RELA
AEN	CASP8	ACSL5	ATF6	GLNA	MTF1	ADPRHL2	CYBB	MIA	AP1G1
AGT	CASP9	ACSL6	ATG101	BAX	GLS	OGG1	MYH14		AP1M1
AGTR2	CHMP2A	AIFM2	ATG13	BCL2	CDKN2A		PI3KC3		AP1M2
AIFM1	CHMP2B	AKR1C1	ATG14	FADD	GCSH		RHOA		AP1S1
AKT1	CHMP3	AKR1C2	ATG2A	RIPK1	ATP7A		RNF146		AP1S2
ANXA6	CHMP4A	AKR1C3	ATG2B	TNF	ATP7B		ROCK		AP1S3
APAF1	CHMP4B	ALOX12	ATG5	TNFRSF1A	SLC31A1		RUBCN		AP3B1
APPL1	CHMP4C	ALOX15	ATG7	TRADD			UVRAG		AP3B2
AR	CHMP6	ALOX5	ATM	TRAF2					AP3D1
ARHGEF2	CHMP7	ATG5	ATP13A2	PPIA					AP3M1
ARL6IP5	CYCS	ATG7	ATP6V0A1	CAPN2					AP3M2
ARMC10	ELANE	ATP5MC3	ATP6V0A2	HSP90A					AP3S1
ARRB2	GPX4	BACH1	ATP6V0B	IL1A					AP3S2
ASAH2	GSDMB	CARS	ATP6V0C	TNFSF6					AP4B1
ATF3	GSDMC	CBS	ATP6V0D1	TNFRSF6					AP4E1
ATF4	GSDMD	CD44	ATP6V0D2	CASP8					AP4M1
ATM	GSDME	CHAC1	ATP6V0E1	JNK					AP4S1
ATP2A1	GZMB	CISD1	ATP6V0E2	JAK2					ARF1
ATP2A3	HMGB1	CP	ATP6V1A	CAMK2					ARL8B
ATP5IF1	IL18	CRYAB	ATP6V1B1	IL1B					ARSA
AVP	IL1A	CS	ATP6V1B2	IFNG					ARSB
BAD	IL1B	CYBB	ATP6V1C1	STAT3					ARSG
BAG3	IRF1	DPP4	ATP6V1C2	IRF9					ASAH1
BAG5	IRF2	EMC2	ATP6V1D	TNFSF10					ATP10B
BAG6	NLRC4	FADS2	ATP6V1E1	TNFRSF10A					ATP13A2
BAK1	NLRP1	FANCD2	ATP6V1E2	TNFRSF10B					ATP6AP1
BAX	NLRP2	FDFT1	ATP6V1G1	CFLAR					ATP6V0A1
BBC3	NLRP3	FTH1	ATP6V1G2	XIAP					ATP6V0A2
BCAP31	NLRP6	FTL	ATP6V1H	BID					ATP6V0A4
BCL10	NLRP7	FTMT	AUP1	AIFM1					ATP6V0B
BCL2	NOD1	G6PD	BAD	TRPM7					ATP6V0C
BCL2A1	PLCG1	GCLC	BAG3	IFNAR1					ATP6V0D1
BCL2L1	PJVK	GCLM	BCL2	IFNAR2					ATP6V0D2
BCL2L10	PRKACA	GLS2	BCL2L11	IFNGR1					ATP6V1H
BCL2L11	PYCARD	GOT1	BECN1	IFNGR2					BLK
BCL2L12	SCAF11	GPX4	BMF	TLR3					BLOC1S1
BCL2L14	TINAP	GSS	BNIP3	TIRP					BLOC1S2
BCL2L2	TNF	HMGCR	BNIP3L	IFNA					BORCS5
BCL3	TP53	HMOX1	BOK	IFNB					BORCS6
BCLAF1	TP63	HSBP1	C9orf72	TRIF					BTK
BDKRB2	AIM2	HSPB1	CALCOCO2	VDAC1					C12orf4
BDNF	GSDMA	IREB2	CAMKK2	SLC25A4S					CBL
BECN1	IL6	KEAP1	CAPN1	PPID					CD164
BID	NOD2	LPCAT3	CAPNS1	CYLD					CD300A
BIK	TIRAP	MAP1LC3A	CASP1	RIPK3					CD63
BIRC6		MAP1LC3B	CASP3	MLKL					CD68
BLOC1S2		MAP1LC3C	CDC37	TRAF5					CD84
BMF		MT1G	CDK5	TLR4					CHGA
BMP4		NCOA4	CDK5R1	RBCK1					CLN3
BMP5		NFE2L2	CHMP4A	HMGB1					CLN5
BMPR1B		NFS1	CHMP4B	JAK1					CLNK
BNIP3		NOX1	CISD2	JAK3					CLTA
BNIP3L		NQO1	CLEC16A	TYK2					CLTB
BOK		NRF2	CLN3	STAT1					CLTC
BRCA1		OTUB1	CLU	STAT2					CLTCL1
BRCA2		PCBP1	CPTP	STAT4					CLU
BRSK2		PCBP2	CSNK2A2	STAT5A					CPLX2
BTK		PEBP1	CTSA	STAT5B					CTNS
CAAP1		PGD	CTTN	STAT6					CTSA
CASP1		PHKG2	DAP	H2A					CTSB
CASP10		PRNP	DAPK1	TNFAIP3					CTSC
CASP12		PROM2	DAPK2	RNF31					CTSD
CASP2		PTGS2	DAPK3	CHMP2A					CTSE
CASP3		RPL8	DAPL1	CHMP2B					CTSF
CASP4		SAT1	DCN	VPS24					CTSG
CASP5		SAT2	DDIT3	CHMP4A					CTSH
CASP8		SLC11A2	DDRGK1	CHMP4B					CTSK
CASP8AP2		SLC1A5	DEPDC5	CHMP6					CTSL
CASP9		SLC39A14	DEPP1	VPS4					CTSO
CAV1		SLC39A8	DHRSX	CHMP1					CTSS
CCAR2		SLC3A2	DNM1L	CHMP5					CTSV
CCK		SLC40A1	DRAM1	SMPD1					CTSW
CD14		SLC7A11	DRAM2	PYCARD					CTSZ
CD24		SQLE	EEF1A1	NLRP3					DEF8
CD27		STEAP3	EEF1A2	ZBP1					DNASE2
CD28		TF	EIF2AK4	IL33					DNASE2B
CD38		TFRC	EIF4G1	FTL					ENTPD4
CD3E		TP53	EIF4G2	SQSTM1					FAM98A
CD44		VDAC2	ELAPOR1	VDAC2					FER
CD5		VDAC3	EP300	VDAC3					FES
CD70		ZEB1	EPM2A	CHMP7					FGR
CD74			ERCC4	PGAM5					FLCN
CDIP1			ERN1	BIRC2					FOXF1
CDKN1A			EXOC1	BIRC3					FTH1
CDKN2D			EXOC4	EIF2AK2					FTL
CEBPB			EXOC7	PLA2G4					FUCA1
CFLAR			EXOC8	DNM1L					GAA
CHAC1			FBXL2	SPATA2					GAB2
CHCHD10			FBXO7	FAF1					GALC
CHEK2			FBXW7	SHARPIN					GALNS
CIB1			FEZ1	NOX2					GATA2
CIDEB			FEZ2	USP21					GBA
CLU			FLCN	PARP1					GCC2
COA8			FOXK1	CHMP4C					GGA1
COL2A1			FOXK2						GGA2
CRADD			FOXO1						GGA3
CREB3			FOXO3						GLA
CREB3L1			FTH1						GLB1
CRH			FTL						GM2A
CRIP1			FYCO1						GNPTAB
CSF2			FZD5						GNPTG
CSNK2A1			GAPDH						GNS
CSNK2A2			GATA4						GUSB
CTH			GBA						HDAC6
CTNNA1			GFAP						HEXA
CTSC			GNAI3						HEXB
CTTN			GOLGA2						HGS
CUL1			GPR137						HGSNAT
CUL2			GPR137B						HMOX1
CUL3			GPSM1						HPS6
CUL4A			GSK3A						HSPA8
CUL5			GSK3B						HYAL1
CX3CL1			HAX1						IDS
CX3CR1			HDAC6						IDUA
CXCL12			HERC1						IGF2R
CYLD			HGF						IL13
CYP1B1			HIF1A						IL13RA2
DAB2IP			HMGB1						IL4
DAP			HMOX1						IL4R
DAP3			HSP90AA1						KIF1B
DAPK1			HSPA8						KIT
DAPK2			HSPB1						KXD1
DAPK3			HSPB8						LAMP1
DAPL1			HTR2B						LAMP2
DAXX			HTRA2						LAMP3
DBH			HTT						LAMTOR1
DCC			HUWE1						LAPTM4A
DDIAS			IFI16						LAPTM4B
DDIT3			IFNG						LAPTM5
DDIT4			IKBKG						LAT
DDX3X			IL10						LAT2
DDX47			IL10RA						LGALS9
DDX5			IL4						LGMN
DEDD			IRGM						LIPA
DEDD2			ITPR1						LRRK2
DELE1			KAT5						LYN
DEPTOR			KAT8						M6PR
DIABLO			KDM4A						MAN2B1
DIDO1			KDR						MANBA
DNAJA1			KEAP1						MAP1LC3A
DNAJC10			KIF25						MAP6
DNM1L			KLHL22						MCOLN1
DPF2			KLHL3						MFSD8
DYRK2			LACRT						MILR1
E2F1			LAMP1						MRGPRX2
E2F2			LAMP2						MT3
EDA2R			LAMP3						MYH9
EIF2AK3			LAMTOR1						NAGA
ELL3			LAMTOR2						NAGLU
ENO1			LAMTOR3						NAGPA
EP300			LAMTOR4						NAPSA
EPHA2			LAMTOR5						NCOA4
EPO			LARP1						NDEL1
ERBB3			LEP						NEDD4
ERCC6			LEPR						NEU1
ERN1			LGALS8						NPC1
ERN2			LRRK2						NPC2
ERO1A			LRSAM1						NR4A3
ERP29			LZTS1						PDPK1
EYA1			MAP1LC3A						PIK3C3
EYA2			MAP1LC3B						PIK3CD
EYA3			MAP1LC3C						PIK3CG
EYA4			MAP3K7						PIP4K2A
FADD			MAPK15						PIP4K2B
FAF1			MAPK3						PIP4P1
FAIM			MAPK8						PLA2G15
FAIM2			MAPT						PLA2G3
FAM162A			MCL1						PLEKHM1
FAS			MEFV						PLEKHM2
FASLG			MET						PPT1
FASTK			MFN2						PPT2
FBH1			MFSD8						PSAP
FBXW7			MID2						PSAPL1
FEM1B			MIR199A1						PTGDR
FGA			MIRLET7B						PTGDS
FGB			MLST8						RAB34
FGF10			MT3						RAB3A
FGFR1			MTCL1						RAB7A
FGFR3			MTDH						RAC2
FGG			MTM1						RUBCNL
FHIT			MTMR3						S100A13
FIGNL1			MTMR4						SCARB2
FIS1			MTMR8						SGSH
FNIP2			MTMR9						SLC11A1
FXN			MTOR						SLC11A2
FYN			NCOA4						SLC17A5
FZD9			NEDD4						SMPD1
G0S2			NLRP6						SNAP23
GABARAP			NOD1						SNAPIN
GATA1			NOD2						SNX16
GATA4			NPC1						SNX4
GCLM			NPRL2						SORL1
GDNF			NRBP2						SORT1
GFRAL			NUPR1						SPAG9
GGCT			OPTN						SPHK2
GHITM			ORMDL3						SQSTM1
GNAI2			OSBPL7						STXBP1
GNAI3			PAFAH1B2						STXBP2
GPER1			PARK7						SUMF1
GPX1			PHB2						SYK
GRINA			PHF23						SYTL4
GSDME			PIK3C2A						TCIRG1
GSK3A			PIK3C3						TFEB
GSK3B			PIK3CA						TMEM106B
GSKIP			PIK3CB						TPP1
GSTP1			PIK3R2						UNC13D
GZMB			PIM2						VAMP7
HDAC1			PINK1						VAMP8
HERPUD1			PIP4K2A						VPS33A
HGF			PIP4K2B						VPS33B
HIC1			PIP4K2C						VPS4A
HIF1A			PJVK						WASH3P
HINT1			PLEKHF1						ZFYVE16
HIP1			PLK2
HIP1R			PLK3
HIPK1			POLDIP2
HIPK2			PRKAA1
HMGB2			PRKAA2
HMOX1			PRKAB1
HNRNPK			PRKAB2
HRAS			PRKACA
HRK			PRKAG1
HSPA1A			PRKAG2
HSPA1B			PRKAG3
HSPB1			PRKD1
HTRA2			PRKN
HTT			PSAP
HYAL2			PTPN22
HYOU1			PYCARD
ICAM1			QSOX1
IFI16			RAB39B
IFI27			RAB3GAP1
IFI27L1			RAB3GAP2
IFI27L2			RAB7A
IFI6			RAB8A
IFNB1			RALB
IFNG			RASIP1
IGF1			RB1CC1
IKBKE			RETREG1
IL12A			RETREG3
IL19			RHEB
IL1A			RIPK2
IL1B			RMC1
IL2			RNF152
IL20RA			RNF41
IL33			RNF5
IL4			ROCK1
IL6R			RPTOR
IL7			RRAGA
INCA1			RRAGB
ING2			RRAGC
ING5			RRAGD
INHBA			RUBCN
INHBB			RUFY4
INS			SCFD1
ITGA6			SCOC
ITGAM			SEC22B
ITGAV			SESN1
ITM2C			SESN2
ITPR1			SESN3
ITPRIP			SH3BP4
IVNS1ABP			SH3GLB1
JAK2			SIRT1
JMY			SIRT2
JUN			SLC38A9
KDM1A			SMCR8
KITLG			SMG1
KRT18			SNCA
KRT8			SNRNP70
LCK			SNX32
LGALS12			SNX5
LGALS3			SNX6
LRRK2			SOGA1
LTBR			SOGA3
LY96			SPTLC1
MADD			SPTLC2
MAEL			SQSTM1
MAGEA3			SREBF1
MAP2K5			SREBF2
MAP3K5			STAT3
MAPK7			STBD1
MAPK8			STING1
MAPK8IP1			STK11
MAPK8IP2			STUB1
MAPK9			SUPT5H
MARCHF7			SVIP
MAZ			SYNPO2
MCL1			TAB2
MDM2			TAB3
MELK			TBC1D14
MFF			TBC1D25
MIF			TBK1
MIR132			TEX264
MIR15A			TFEB
MIR16-1			TICAM1
MIR17			TIGAR
MIR198			TLK2
MIR21			TMEM150A
MIR210			TMEM150B
MIR221			TMEM150C
MIR222			TMEM39A
MIR26B			TMEM39B
MIR27B			TMEM59
MIR449A			TOMM7
MKNK2			TP53
MLH1			TP53INP1
MLLT11			TP53INP2
MMP9			TPCN1
MNT			TPCN2
MOAP1			TREM2
MPV17L			TRIB3
MSH2			TRIM13
MSH6			TRIM14
MSX1			TRIM21
MUC1			TRIM22
MUL1			TRIM27
MYBBP1A			TRIM34
NACC2			TRIM38
NANOS3			TRIM5
NBN			TRIM6
NCK1			TRIM65
NCK2			TRIM68
NDUFA13			TRIM8
NDUFS3			TRIML1
NFATC4			TRIML2
NFE2L2			TSC1
NGF			TSC2
NGFR			TSPO
NKX3-1			UBA5
NLE1			UBQLN1
NME5			UBQLN2
NMT1			UBQLN4
NOC2L			UCHL1
NOG			UFC1
NOL3			UFL1
NONO			UFM1
NOS3			ULK1
NOX1			USP10
NR4A2			USP13
NUPR1			USP30
OPA1			USP33
P2RX4			USP36
P2RX7			UVRAG
P4HB			VDAC1
PAK2			VPS13C
PAK5			VPS13D
PARK7			VPS26A
PARP1			VPS26B
PARP2			VPS35
PAWR			WAC
PCGF2			WASHC1
PDCD10			WDFY3
PDCD5			WDR24
PDCD6			WDR41
PDIA3			WDR6
PDK1			WDR81
PDK2			WIPI2
PDPK1			ZC3H12A
PDX1			ZKSCAN3
PEA15			ZMPSTE24
PELI3
PERP
PF4
PHIP
PHLDA3
PIAS4
PIDD1
PIH1D1
PIK3R1
PINK1
PLAGL2
PLAUR
PLEKHF1
PLSCR3
PMAIP1
PML
POLB
POU4F1
POU4F2
PPARD
PPIA
PPIF
PPM1F
PPP1CA
PPP1R13B
PPP1R15A
PPP2R1B
PPP3CC
PPP3R1
PRDX2
PRELID1
PRKCA
PRKCD
PRKDC
PRKN
PRKRA
PRODH
PSEN1
PSMD10
PSME3
PTEN
PTGIS
PTH
PTPMT1
PTPN1
PTPN2
PTPRC
PTTG1IP
PYCARD
QARS1
RACK1
RAF1
RB1
RB1CC1
RBCK1
RELA
RET
RFFL
RHOT1
RHOT2
RIPK1
RIPK3
RNF183
RNF186
RNF34
RNF41
RPL11
RPL26
RPS27L
RPS3
RPS6KB1
RPS7
RRP8
RTKN2
RTL10
S100A8
S100A9
SCG2
SCN2A
SCRT2
SELENOK
SELENOS
SENP1
SEPTIN4
SERINC3
SERPINE1
SFN
SFPQ
SFRP1
SFRP2
SGMS1
SGPL1
SGPP1
SH3RF1
SHH
SHISA5
SIAH1
SIAH2
SIRT1
SIVA1
SKIL
SLC25A5
SLC35F6
SLC9A3R1
SMAD3
SNAI1
SNAI2
SNW1
SOD1
SOD2
SORT1
SP100
SRC
SRPX
SST
SSTR3
ST20
STK11
STK24
STK25
STK3
STK4
STRADB
STX4
STYXL1
SYVN1
TAF9
TAF9B
TCF7L2
TERT
TFDP1
TFDP2
TFPT
TGFB1
TGFB2
TGFBR1
THBS1
TICAM1
TICAM2
TIMM50
TIMP3
TLR3
TLR4
TM2D1
TMBIM1
TMBIM6
TMC8
TMEM102
TMEM109
TMEM117
TMEM14A
TMEM161A
TNF
TNFAIP3
TNFRSF10A
TNFRSF10B
TNFRSF10C
TNFRSF12A
TNFRSF1A
TNFRSF1B
TNFRSF25
TNFSF10
TNFSF12
TOPORS
TP53
TP53BP2
TP63
TP73
TPD52L1
TPT1
TRADD
TRAF1
TRAF2
TRAF7
TRAP1
TRIAP1
TRIB3
TRIM32
TRIM39
TXNDC12
TYROBP
UACA
UBB
UBE2K
UBE4B
UBQLN1
UMOD
UNC5B
URI1
USP28
USP47
VDAC2
VNN1
WDR35
WNT4
WWOX
XBP1
YAP1
YBX3
YWHAB
YWHAE
YWHAG
YWHAH
YWHAQ
YWHAZ
ZC3HC1
ZDHHC3
ZMYND11
ZNF205
ZNF385A
ZNF385B
ZNF622
ZSWIM2

## Sheet: Table S3
Table S3.The primer sequences of the genes.
Primers	Primers sequence (5′-3′)
Gene names	Forward primer	Reverse primer
ENO1	TGCTGTGCCTTGATGGTAATGAGTG	GGTGATTAAGGACTGCGAGTGAGAG
GAPDH	CCAGCAAGAGCACAAGAGGAAGAG	GGTCTACATGGCAACTGTGAGGAG
KRT18	CCCGCTACGCCCTACAGATGG	GCCTCCAGCTTGACCTTGATGTTC
DDIT4	GGCAGGACGCACTTGTCTTAGC	AGGTGGACGACGACGAGAAGC
β-actin	GTGGGGCGCCCCAGGCACCAGGGC	CTCCTTAATGTCACGCACGATTTC

## Sheet: Table S4
Table S4.The sequences of the siRNA
	siRNA sequence
Names	justice chain
siRNA NC	GGAACAAGTTCGTGTAACCCGTCTG
siRNA 1	GGATGAACACTTGTGTGCCAACCTG
siRNA 2	GATGAACACTTGTGTGCCAACCTGA

## Sheet: Table S5
Table S5. The DEG analysis of cell death related genes.
gene	conMean	treatMean	logFC	pValue	fdr
AGT	5.61867	46.5886	3.05167	1.17487e-06	2.19366e-06
AGTR2	45.3031	8.68813	-2.38249	1.92724e-26	3.19733e-25
ASAH2	0.211241	0.467463	1.14597	5.39727e-11	1.55171e-10
ATF3	158.706	46.2992	-1.7773	9.82572e-17	4.97181e-16
ATP2A1	0.337078	1.09302	1.69716	3.44819e-15	1.49127e-14
BCL2A1	77.8327	34.1509	-1.18845	4.67934e-19	3.13609e-18
BCL2L10	0.109742	2.01565	4.19905	9.86506e-22	9.07585e-21
BCL2L14	0.898471	2.45198	1.4484	1.29392e-08	2.92286e-08
BDNF	3.8775	0.797989	-2.28068	1.98223e-28	5.42166e-27
BIK	6.81158	26.9853	1.98611	3.45656e-20	2.55331e-19
BNIP3	23.6704	52.958	1.16176	1.03422e-15	4.71457e-15
BRCA1	2.2832	6.62912	1.53776	6.1945e-16	2.90224e-15
BRCA2	1.13699	2.59632	1.19124	2.07997e-12	6.99312e-12
BRSK2	0.276902	1.08696	1.97286	4.48782e-05	7.141e-05
BTK	26.1759	10.2375	-1.35437	3.38095e-29	1.06922e-27
CASP12	2.64202	0.468488	-2.49556	4.04265e-31	2.04558e-29
CASP5	2.70159	1.08922	-1.31052	5.079e-22	4.84901e-21
CAV1	1275.55	119.703	-3.41359	1.10145e-35	5.57336e-33
CD24	118.771	323.35	1.44491	1.31863e-10	3.68632e-10
CD27	5.54712	12.7129	1.19648	1.52569e-10	4.24174e-10
CD70	1.15989	2.73026	1.23505	0.000324307	0.00047634
CHEK2	3.91213	11.1731	1.514	4.63514e-26	7.21656e-25
CTH	4.83286	10.8324	1.16441	2.49439e-12	8.3311e-12
CX3CL1	116.543	57.1498	-1.02805	6.1974e-12	1.97226e-11
CX3CR1	14.1156	4.83317	-1.54625	1.22515e-17	6.70191e-17
CXCL12	50.8345	21.155	-1.26481	4.44306e-23	4.99597e-22
DAB2IP	51.0649	24.2119	-1.07662	1.39208e-21	1.26917e-20
DAP	131.165	263.203	1.00479	4.42482e-21	3.76296e-20
DAPK1	74.2207	35.6031	-1.05982	3.29329e-21	2.84856e-20
DAPK2	18.3986	4.81298	-1.93459	1.85446e-30	8.15963e-29
DCC	2.09905	0.349472	-2.58649	3.69306e-28	8.89852e-27
DDIT4	43.6711	97.7037	1.16174	6.13805e-07	1.16761e-06
DEPTOR	12.4335	36.4985	1.5536	2.31581e-16	1.12134e-15
DIABLO	0.336849	0.745286	1.14569	8.82601e-13	3.07997e-12
E2F1	10.2023	29.3504	1.52449	1.44681e-14	5.88021e-14
E2F2	0.86442	4.6125	2.41575	2.30384e-28	5.95889e-27
ENO1	521.755	1227.8	1.23463	6.40017e-24	7.71068e-23
ERN2	2.18089	17.5099	3.00518	0.0157939	0.0192571
ERO1A	22.9034	97.3517	2.08765	8.52555e-32	5.07521e-30
EYA4	3.16699	1.28893	-1.29694	3.53395e-20	2.59156e-19
FGB	0.401512	182.571	8.8288	6.50639e-08	1.36607e-07
FGF10	3.58973	0.473759	-2.92165	1.29538e-32	9.36377e-31
FIGNL1	4.06459	12.6904	1.64255	2.90878e-26	4.67252e-25
FZD9	0.533507	3.12183	2.54882	0.00892452	0.0111916
GATA1	1.48878	0.455394	-1.70895	3.13493e-27	6.3451e-26
GCLM	16.8048	35.1227	1.06353	4.34954e-06	7.68191e-06
GDNF	0.0655186	0.541071	3.04584	3.3151e-12	1.08222e-11
GGCT	17.9432	59.4457	1.72813	2.50522e-32	1.69019e-30
GPER1	16.5352	3.67801	-2.16855	4.35121e-27	8.30835e-26
HMOX1	264.771	92.5084	-1.51709	1.29001e-09	3.28838e-09
HYAL2	106.255	44.5897	-1.25275	3.26731e-25	4.7236e-24
HYOU1	44.4647	98.6761	1.15004	8.79072e-20	6.26493e-19
IFNG	1.16555	2.66919	1.19539	0.0244112	0.0291667
IKBKE	7.23108	16.4672	1.18731	4.62991e-24	5.78453e-23
IL20RA	21.0557	6.42995	-1.71133	5.63499e-23	6.13183e-22
IL33	120.632	28.8572	-2.06361	2.014e-30	8.49236e-29
INHBB	15.8662	33.2888	1.06907	0.0035179	0.00464161
ITM2C	83.6393	194.763	1.21947	4.04453e-18	2.40769e-17
ITPRIP	38.828	12.5524	-1.62913	4.86741e-27	8.95603e-26
JUN	425.075	200.683	-1.0828	6.12798e-15	2.59478e-14
KRT18	294.668	674.366	1.19444	4.44022e-16	2.09977e-15
KRT8	227.407	556.471	1.29103	1.67418e-16	8.26471e-16
LRRK2	107.383	27.7949	-1.94986	3.50637e-27	6.95774e-26
MAEL	0.251539	3.51952	3.80652	0.00715388	0.00908372
MAGEA3	0.0663254	19.3901	8.19155	2.75301e-07	5.42032e-07
MAPK8IP2	2.17785	6.07984	1.48113	0.00369185	0.00485845
MELK	1.38656	18.1305	3.70884	1.15078e-32	8.95839e-31
MIR221	11.2859	4.23986	-1.41243	2.18237e-08	4.7701e-08
MIR222	2.27037	0.920221	-1.30288	0.00423844	0.0054991
MLLT11	2.68706	12.1099	2.17208	2.52977e-07	4.9905e-07
MMP9	21.9139	88.2073	2.00905	2.26508e-14	8.98927e-14
MSX1	4.81852	2.3913	-1.0108	7.2681e-17	3.71481e-16
NDUFA13	0.682039	1.45427	1.09237	2.47115e-17	1.31622e-16
NFATC4	6.84738	15.8224	1.20834	1.02431e-14	4.23102e-14
NOX1	1.00818	2.87732	1.51297	2.99838e-15	1.30792e-14
NUPR1	8.83723	3.95599	-1.15955	7.35386e-25	1.01947e-23
P4HB	270.892	572.623	1.07987	5.87168e-26	9.00324e-25
PDCD6	1.66495	3.9561	1.2486	1.39942e-11	4.25291e-11
PDK1	2.27301	7.53435	1.72888	2.2768e-29	7.68039e-28
PDX1	0.00363729	1.79032	8.94314	3.12259e-12	1.02267e-11
PERP	108.981	220.444	1.01634	3.05139e-11	9.02925e-11
PF4	6.01155	1.37921	-2.12389	9.39876e-22	8.80698e-21
PIK3R1	32.8215	16.4017	-1.00079	3.16465e-22	3.17092e-21
PMAIP1	10.6996	34.5846	1.69257	4.87513e-12	1.56623e-11
POLB	11.0445	24.7551	1.1644	8.71672e-22	8.24423e-21
POU4F1	0.0177712	0.797455	5.48779	8.45687e-15	3.55118e-14
PPIF	36.4783	79.0687	1.11607	5.44423e-24	6.63803e-23
PPM1F	23.3563	9.67645	-1.27126	2.66984e-27	5.58616e-26
PPP1R15A	331.803	91.1565	-1.86391	8.27993e-28	1.86206e-26
PRKDC	23.9385	53.3684	1.15665	1.23115e-15	5.53742e-15
PTGIS	43.3404	17.9306	-1.27329	7.64988e-20	5.49055e-19
RNF183	0.200412	3.3054	4.04379	1.12349e-13	4.18004e-13
RNF186	0.0453763	1.55298	5.09696	2.34714e-16	1.1311e-15
RTKN2	102.525	6.27544	-4.03012	3.88236e-35	9.82236e-33
SEPTIN4	7.06419	2.52958	-1.48163	2.35529e-28	5.95889e-27
SFRP2	94.2709	227.196	1.26905	3.37901e-05	5.4713e-05
SGPL1	25.8591	52.9199	1.03314	5.41637e-23	5.95801e-22
SRPX	51.8379	17.7971	-1.54237	2.75007e-29	8.97764e-28
ST20	1.08341	2.28431	1.07618	1.97608e-06	3.62938e-06
TERT	0.0118119	0.623754	5.72267	4.78155e-31	2.19951e-29
TGFB2	16.9793	8.40719	-1.01408	6.24469e-15	2.63318e-14
TIMP3	1326.5	342.974	-1.95146	1.59566e-28	4.48557e-27
TLR4	17.371	5.98786	-1.53657	4.26832e-29	1.30895e-27
TNFAIP3	89.774	42.3298	-1.08462	4.58758e-09	1.08727e-08
TNFRSF25	2.98532	10.9896	1.88018	7.34045e-19	4.82373e-18
TNFSF12	68.8471	29.955	-1.2006	9.60389e-33	8.83558e-31
TRAP1	13.0783	29.5489	1.17592	2.04463e-28	5.44518e-27
TRIB3	16.5201	40.7088	1.30112	2.56348e-13	9.29835e-13
TYROBP	768.68	278.192	-1.4663	4.66206e-27	8.73705e-26
UACA	26.3318	13.0551	-1.0122	1.9239e-18	1.20184e-17
ZNF385B	31.5426	9.93957	-1.66605	2.8203e-24	3.65916e-23
CHMP4C	19.6946	40.8605	1.05291	9.43925e-17	4.80026e-16
GSDMB	5.0382	16.3832	1.70124	4.58194e-17	2.36578e-16
GSDMC	1.67145	10.3499	2.63044	3.5238e-14	1.3822e-13
NLRC4	15.8512	3.96505	-1.99918	2.26331e-33	2.54496e-31
NLRP7	0.14769	0.629758	2.09223	7.71301e-06	1.30966e-05
AIM2	2.72046	19.8736	2.86893	7.04765e-14	2.71187e-13
GSDMA	1.10292	2.22047	1.00954	0.00020327	0.000305207
IL6	75.7546	10.5208	-2.84809	2.11129e-15	9.37116e-15
ALOX15	36.0255	8.35686	-2.10799	1.09388e-13	4.08488e-13
ALOX5	159.514	46.7073	-1.77196	1.30158e-29	4.54207e-28
CBS	0.235356	0.594283	1.33631	0.00181778	0.00246264
CP	15.1864	169.02	3.47634	4.55757e-22	4.47793e-21
CRYAB	32.0278	8.27194	-1.95303	7.90974e-30	2.85881e-28
CYBB	218.495	92.7334	-1.23644	3.16312e-20	2.35373e-19
DPP4	13.0988	33.7498	1.36544	0.00359934	0.00474289
FANCD2	1.84958	5.58294	1.59383	2.57281e-28	6.35046e-27
G6PD	61.7637	157.957	1.3547	0.0039525	0.00516787
GCLC	8.209	39.7697	2.27639	2.20366e-10	6.02732e-10
GLS2	0.105195	0.214782	1.02981	4.2486e-07	8.20532e-07
MAP1LC3C	16.796	6.73416	-1.31854	3.41177e-19	2.33292e-18
NQO1	36.5566	300.971	3.04142	4.73751e-22	4.60155e-21
PROM2	8.23079	51.1837	2.63658	1.47204e-26	2.52493e-25
SLC39A8	346.404	62.8863	-2.46164	1.70616e-35	5.75544e-33
SLC7A11	1.76928	15.5634	3.13692	4.50519e-17	2.33808e-16
TF	0.219727	4.85108	4.46452	0.00781198	0.00983299
ZEB1	23.7538	9.55341	-1.31407	5.3136e-24	6.55776e-23
ADRA1A	1.94503	0.185939	-3.38689	4.26321e-32	2.69648e-30
ADRB2	76.7715	9.29984	-3.04529	1.02726e-35	5.57336e-33
ATP6V0D2	6.89381	3.17574	-1.11821	0.00223314	0.00299726
ATP6V1C2	0.801805	7.61832	3.24815	4.86315e-21	4.10126e-20
CDK5R1	1.88756	5.68146	1.58974	8.44338e-18	4.72083e-17
DCN	281.868	101.919	-1.4676	3.87301e-24	4.96138e-23
DEPP1	434.646	127.639	-1.76777	8.83923e-12	2.7524e-11
DRAM1	235.524	112.876	-1.06113	4.42482e-21	3.76296e-20
EEF1A2	0.578403	46.4205	6.32654	4.18807e-18	2.47856e-17
EPM2A	1.769	0.831287	-1.08952	1.40933e-28	4.07497e-27
FEZ1	11.1594	2.55552	-2.12658	1.46717e-33	1.87397e-31
GAPDH	546.139	1755.95	1.68491	6.76997e-28	1.55709e-26
GFAP	0.0422153	0.308217	2.86811	1.52973e-14	6.19236e-14
HSPB8	97.7376	25.1528	-1.95819	1.09732e-32	8.95839e-31
HTR2B	1.00853	3.88591	1.94599	0.0216658	0.0260092
KIF25	0.283364	0.673188	1.24835	0.00142525	0.00194913
LAMP3	628.539	94.8246	-2.72867	2.16687e-34	4.38574e-32
LEPR	22.937	6.36105	-1.85034	7.28936e-30	2.78222e-28
MEFV	3.30863	1.04837	-1.65808	2.62692e-26	4.2878e-25
MET	58.9821	147.995	1.3272	0.00336862	0.00445626
PRKAA2	2.24598	5.27129	1.23081	8.60757e-06	1.45423e-05
RASIP1	43.3669	8.67182	-2.32219	1.4814e-33	1.87397e-31
RETREG1	25.6017	9.77378	-1.38925	6.6104e-24	7.87026e-23
RUFY4	0.27761	1.36293	2.29558	1.09005e-11	3.37348e-11
SESN1	35.1059	11.543	-1.6047	1.1293e-31	6.34918e-30
SNCA	2.83272	0.94883	-1.57797	4.32695e-28	1.01834e-26
SYNPO2	10.7863	3.21126	-1.74799	1.83755e-26	3.09933e-25
TMEM150B	21.8236	6.33145	-1.78528	9.11779e-29	2.71388e-27
TRIM34	0.0864102	0.301483	1.8028	4.54469e-10	1.20399e-09
TRIM6	2.52506	5.74631	1.18632	1.59687e-06	2.94359e-06
UCHL1	9.32286	109.211	3.55021	1.51052e-09	3.78377e-09
TRAF5	4.27594	10.8716	1.34625	1.28649e-18	8.18825e-18
JAK3	6.70188	14.4118	1.10461	2.97527e-16	1.4136e-15
ZBP1	1.61512	3.6343	1.17004	1.61601e-08	3.61814e-08
PGAM5	22.2216	44.4617	1.0006	7.50037e-21	6.12127e-20
CDKN2A	1.51214	17.8024	3.55741	2.67173e-13	9.65641e-13
GCSH	0.469495	1.04603	1.15575	1.42503e-17	7.67093e-17
CDH1	115.782	237.938	1.03918	8.85452e-16	4.07308e-15
MMP1	4.47475	164.946	5.20405	9.97378e-25	1.36398e-23
CAMP	14.4124	2.39428	-2.58965	4.02645e-30	1.62991e-28
PADI4	1.87932	0.332701	-2.49791	1.38365e-22	1.44356e-21
CA9	0.898976	41.6908	5.5353	6.39117e-25	8.98315e-24
ABCB9	0.988237	2.48558	1.33065	1.84716e-20	1.40551e-19
ACP5	402.008	119.604	-1.74896	4.73897e-31	2.19951e-29
AP1S1	52.8816	116.517	1.1397	2.72989e-24	3.58785e-23
ATP10B	0.11042	5.26319	5.57486	1.63374e-31	8.70182e-30
CLNK	0.363153	0.904105	1.31591	9.52005e-08	1.96618e-07
CTSG	12.3211	3.36997	-1.87033	3.40303e-15	1.47806e-14
CTSV	1.46338	7.20659	2.30001	3.1011e-11	9.14959e-11
DNASE2B	9.84543	1.40132	-2.81267	9.32596e-28	2.05171e-26
FGR	89.3919	21.6358	-2.04673	6.31221e-33	6.38796e-31
FOXF1	52.7895	7.85021	-2.74945	9.05016e-34	1.52646e-31
GAB2	44.72	22.2808	-1.00512	6.92064e-23	7.45073e-22
GATA2	35.1161	9.61035	-1.86947	1.27264e-25	1.86654e-24
HYAL1	75.2108	19.7873	-1.92636	7.42292e-30	2.78222e-28
LAPTM4B	132.027	366	1.47102	6.78672e-19	4.48899e-18
LAPTM5	376.307	169.307	-1.15227	1.23909e-23	1.44133e-22
LIPA	242.181	108.114	-1.16353	4.268e-17	2.2264e-16
MAP6	10.8447	3.99239	-1.44167	1.44639e-21	1.30692e-20
NR4A3	37.4081	7.94503	-2.23523	4.81426e-18	2.80002e-17
PLA2G3	7.24901	2.86938	-1.33704	2.36751e-24	3.15252e-23
PTGDS	6.8445	2.41448	-1.50323	2.62547e-22	2.7112e-21
SLC11A1	43.8701	12.9126	-1.76446	4.02606e-27	7.83533e-26

## Sheet: Table S6
Table S6. GO and KEGG functional enrichment analysis of DEGs.
ONTOLOGY	ID	Term	GeneRatio	BgRatio	pvalue	p.adjust	qvalue	geneID	Count
BP	GO:0097193	intrinsic apoptotic signaling pathway	56/200	295/18800	1.2e-54	4.29e-51	2.49e-51	ATP2A1/BCL2A1/BCL2L10/BNIP3/BRCA1/BRCA2/BRSK2/CAV1/CD24/CHEK2/CXCL12/DAB2IP/DAPK2/DDIT4/DIABLO/E2F1/E2F2/ENO1/ERN2/ERO1A/FIGNL1/HMOX1/HYOU1/IKBKE/IL20RA/LRRK2/MAEL/MAGEA3/MELK/MLLT11/MMP9/MSX1/NDUFA13/NFATC4/NOX1/NUPR1/P4HB/PDK1/PDX1/PERP/PIK3R1/PMAIP1/POLB/POU4F1/PPIF/PPM1F/PPP1R15A/PRKDC/RNF183/RNF186/RTKN2/SEPTIN4/SFRP2/TRAP1/TRIB3/ZNF385B	56
BP	GO:2001233	regulation of apoptotic signaling pathway	60/200	370/18800	2.15e-54	4.29e-51	2.49e-51	AGT/AGTR2/ASAH2/ATF3/BCL2L10/BCL2L14/BDNF/BRCA1/CAV1/CTH/CX3CL1/CX3CR1/CXCL12/DAB2IP/DAPK2/DEPTOR/ENO1/EYA4/FGB/FGF10/FIGNL1/FZD9/GATA1/GCLM/GDNF/GPER1/HMOX1/HYAL2/HYOU1/IL20RA/INHBB/ITM2C/ITPRIP/LRRK2/MAGEA3/MAPK8IP2/MIR221/MIR222/MMP9/MSX1/NDUFA13/NFATC4/NOX1/NUPR1/P4HB/PDX1/PF4/PMAIP1/PPIF/RNF183/RTKN2/SEPTIN4/SFRP2/SRPX/TERT/TIMP3/TNFAIP3/TNFSF12/TRAP1/GCLC	60
BP	GO:0097191	extrinsic apoptotic signaling pathway	43/200	221/18800	3.54e-42	4.72e-39	2.74e-39	AGT/AGTR2/ATF3/BCL2A1/BCL2L10/BCL2L14/BRCA1/CAV1/CD27/CD70/CX3CL1/DAB2IP/DAPK1/DEPTOR/DIABLO/EYA4/FGB/FGF10/GATA1/GCLM/GDNF/GPER1/HMOX1/HYAL2/IFNG/ITM2C/ITPRIP/KRT18/MIR221/MIR222/MLLT11/NDUFA13/PF4/PIK3R1/PMAIP1/SFRP2/SRPX/TERT/TGFB2/TIMP3/TNFAIP3/TNFSF12/GCLC	43
BP	GO:2001234	negative regulation of apoptotic signaling pathway	36/200	230/18800	9.95e-32	9.94e-29	5.77e-29	ASAH2/BCL2L10/BDNF/BRCA1/CTH/CX3CL1/CX3CR1/CXCL12/ENO1/EYA4/FGB/FGF10/FIGNL1/FZD9/GATA1/GCLM/GDNF/HMOX1/HYOU1/ITPRIP/LRRK2/MAGEA3/MAPK8IP2/MIR221/MIR222/MMP9/NDUFA13/PDX1/PF4/PPIF/RTKN2/SFRP2/TERT/TNFAIP3/TRAP1/GCLC	36
BP	GO:2001236	regulation of extrinsic apoptotic signaling pathway	30/200	153/18800	1.39e-29	1.11e-26	6.47e-27	AGT/AGTR2/ATF3/BCL2L14/BRCA1/CAV1/CX3CL1/DEPTOR/EYA4/FGB/FGF10/GATA1/GCLM/GDNF/GPER1/HMOX1/HYAL2/ITM2C/ITPRIP/MIR221/MIR222/PF4/PMAIP1/SFRP2/SRPX/TERT/TIMP3/TNFAIP3/TNFSF12/GCLC	30
CC	GO:0005774	vacuolar membrane	19/197	449/19594	1.48e-07	5.19e-05	4.33e-05	ITM2C/RNF183/CHMP4C/CP/DPP4/MAP1LC3C/SLC39A8/ATP6V0D2/ATP6V1C2/DRAM1/EEF1A2/GFAP/LAMP3/TMEM150B/ABCB9/AP1S1/ATP10B/LAPTM4B/LAPTM5	19
CC	GO:0005765	lysosomal membrane	17/197	404/19594	7.46e-07	6.6e-05	5.5e-05	ITM2C/RNF183/CHMP4C/CP/DPP4/SLC39A8/ATP6V0D2/ATP6V1C2/DRAM1/EEF1A2/GFAP/LAMP3/ABCB9/AP1S1/ATP10B/LAPTM4B/LAPTM5	17
CC	GO:0098852	lytic vacuole membrane	17/197	404/19594	7.46e-07	6.6e-05	5.5e-05	ITM2C/RNF183/CHMP4C/CP/DPP4/SLC39A8/ATP6V0D2/ATP6V1C2/DRAM1/EEF1A2/GFAP/LAMP3/ABCB9/AP1S1/ATP10B/LAPTM4B/LAPTM5	17
CC	GO:0061702	inflammasome complex	5/197	18/19594	7.52e-07	6.6e-05	5.5e-05	CASP12/CASP5/NLRC4/AIM2/MEFV	5
CC	GO:0005776	autophagosome	8/197	112/19594	1.76e-05	0.00103915	0.00086635	DAPK2/LRRK2/SRPX/CHMP4C/MAP1LC3C/MEFV/RUFY4/TMEM150B	8
MF	GO:0089720	caspase binding	5/196	13/18410	1.56e-07	3.96e-05	3.31e-05	BCL2L10/MAGEA3/NLRC4/NLRP7/CTSG	5
MF	GO:0002020	protease binding	11/196	136/18410	2.3e-07	3.96e-05	3.31e-05	BCL2L10/BRCA2/CD70/MAGEA3/TIMP3/TNFAIP3/NLRC4/NLRP7/DPP4/CDK5R1/CTSG	11
MF	GO:0005126	cytokine receptor binding	15/196	272/18410	2.33e-07	3.96e-05	3.31e-05	BDNF/CD70/CX3CL1/CX3CR1/CXCL12/DAB2IP/IFNG/PF4/PIK3R1/TGFB2/TNFSF12/TRAP1/IL6/TRAF5/JAK3	15
MF	GO:0032813	tumor necrosis factor receptor superfamily binding	6/196	49/18410	1.29e-05	0.00164311	0.00137349	BDNF/CD70/DAB2IP/TNFSF12/TRAP1/TRAF5	6
MF	GO:0048018	receptor ligand activity	17/196	489/18410	1.99e-05	0.0019576	0.00163638	AGT/BDNF/CD70/CX3CL1/CXCL12/FGF10/GDNF/IFNG/IL33/INHBB/PF4/SFRP2/TGFB2/TNFSF12/IL6/DPP4/CTSG	17
ONTOLOGY	ID	Description	GeneRatio	BgRatio	pvalue	p.adjust	qvalue	geneID	Count
KEGG	hsa04621	NOD-like receptor signaling pathway	15/153	186/8216	1.72633e-06	0.000102716	7.67761e-05	CASP12/CASP5/IKBKE/JUN/TLR4/TNFAIP3/NLRC4/NLRP7/AIM2/IL6/CYBB/MAP1LC3C/MEFV/TRAF5/CAMP	15
KEGG	hsa04066	HIF-1 signaling pathway	10/153	109/8216	3.28543e-05	0.00130322	0.0009741	ENO1/HMOX1/IFNG/PDK1/PIK3R1/TLR4/IL6/CYBB/TF/GAPDH	10
KEGG	hsa04668	TNF signaling pathway	9/153	112/8216	0.000228276	0.00580386	0.00433814	CX3CL1/DAB2IP/JUN/MMP9/PIK3R1/TNFAIP3/IL6/TRAF5/PGAM5	9
KEGG	hsa04657	IL-17 signaling pathway	8/153	94/8216	0.000345991	0.0069253	0.00517636	IFNG/IKBKE/JUN/MMP9/TNFAIP3/IL6/TRAF5/MMP1	8
KEGG	hsa04623	Cytosolic DNA-sensing pathway	6/153	66/8216	0.00136811	0.0162805	0.012169	IKBKE/IL33/AIM2/IL6/ZBP1/DNASE2B	6

## Sheet: Table S7
Table S7 Unicox analysis results for DEGs.
id	HR	HR.95L	HR.95H	pvalue
BCL2L10	1.19773	1.08704	1.3197	0.000265633
BIK	1.1853	1.09983	1.27741	8.51451e-06
BNIP3	1.11958	1.01475	1.23525	0.0243351
BRCA1	1.29567	1.17257	1.4317	3.66947e-07
BRCA2	1.35087	1.18524	1.53965	6.59683e-06
BTK	0.832295	0.754865	0.917667	0.000229116
CD27	0.877809	0.81214	0.948788	0.00101955
CX3CL1	0.8756	0.820935	0.933905	5.36929e-05
CX3CR1	0.871092	0.817541	0.928149	2.01376e-05
DAPK1	0.834579	0.750384	0.928221	0.000859854
DAPK2	0.752134	0.679237	0.832854	4.34331e-08
DDIT4	1.26613	1.16439	1.37675	3.364e-08
DEPTOR	0.903767	0.828277	0.986137	0.0229863
DIABLO	1.31208	1.03261	1.66718	0.0262441
E2F1	1.16124	1.05525	1.27788	0.00220398
E2F2	1.18197	1.07559	1.29887	0.000512332
ENO1	1.17626	1.03809	1.33281	0.0108852
FGB	1.03738	1.00944	1.0661	0.00843777
GCLM	1.25336	1.15705	1.35768	3.09245e-08
GDNF	1.15076	1.0285	1.28756	0.0142707
HMOX1	1.14313	1.04377	1.25195	0.00393552
IL20RA	1.14618	1.06676	1.23152	0.000196294
IL33	0.900152	0.848669	0.954758	0.000464061
KRT18	1.26674	1.12082	1.43166	0.000152706
KRT8	1.2037	1.08361	1.33712	0.00054584
MELK	1.22009	1.1446	1.30055	1.03189e-09
MLLT11	1.11628	1.04895	1.18794	0.00052914
MSX1	1.13998	1.01493	1.28043	0.027113
NUPR1	0.886547	0.802983	0.978807	0.0171232
P4HB	1.24457	1.04616	1.48061	0.0135394
PDK1	1.11447	1.02337	1.21369	0.0127457
PERP	1.34356	1.21865	1.48128	2.99829e-09
PIK3R1	0.709295	0.626405	0.803154	6.05596e-08
PMAIP1	1.16015	1.08577	1.23962	1.11118e-05
POU4F1	1.11177	1.0205	1.2112	0.0153413
PPIF	1.4108	1.23831	1.60732	2.31088e-07
PRKDC	1.21628	1.0824	1.36672	0.00099911
SGPL1	1.24641	1.06399	1.46009	0.00636671
TNFRSF25	0.88243	0.791126	0.98427	0.0248019
TRIB3	1.20234	1.0917	1.3242	0.000183169
GSDMB	0.889697	0.811674	0.97522	0.0125673
AIM2	1.06011	1.00042	1.12336	0.0483774
IL6	1.08047	1.01985	1.14469	0.00860643
ALOX15	0.906832	0.856517	0.960103	0.000785351
CBS	1.12429	1.02163	1.23726	0.0164812
DPP4	0.912999	0.868129	0.960187	0.000400038
G6PD	1.1304	1.05576	1.21031	0.00043656
GCLC	1.16436	1.09344	1.23988	2.07781e-06
GLS2	0.786033	0.722498	0.855155	2.16073e-08
NQO1	1.069	1.0109	1.13045	0.0192801
SLC7A11	1.12011	1.06447	1.17866	1.27993e-05
ADRA1A	0.798526	0.683195	0.933325	0.00469904
ADRB2	0.787149	0.727439	0.851759	2.74012e-09
CDK5R1	1.24646	1.13396	1.37012	4.99921e-06
DRAM1	0.82086	0.756255	0.890983	2.35985e-06
GAPDH	1.74157	1.49424	2.02985	1.25745e-12
HSPB8	0.866974	0.797442	0.942568	0.000817929
LAMP3	0.89108	0.840295	0.944934	0.000117275
PRKAA2	1.12706	1.03271	1.23004	0.00733011
SESN1	0.824204	0.72362	0.93877	0.00359744
UCHL1	1.07824	1.0325	1.12601	0.000659557
MMP1	1.05096	1.01467	1.08855	0.00556278
CAMP	0.904093	0.824851	0.990946	0.031217
CA9	1.07691	1.03034	1.12559	0.00102017
ACP5	0.893656	0.814112	0.980971	0.0180835
AP1S1	1.19661	1.05183	1.36133	0.00637436
CTSG	0.900951	0.839244	0.967195	0.00395913
FOXF1	0.829144	0.748035	0.919047	0.0003608
GATA2	0.820657	0.72103	0.93405	0.00276112
PLA2G3	0.901655	0.842216	0.965288	0.00292669
PTGDS	0.856578	0.800242	0.916881	8.19593e-06

## Sheet: Table S8
Table S8. The Genes of each model.
features	algorithm
BCL2L10	Lasso+StepCox[both]
DDIT4	Lasso+StepCox[both]
KRT18	Lasso+StepCox[both]
MSX1	Lasso+StepCox[both]
NUPR1	Lasso+StepCox[both]
GLS2	Lasso+StepCox[both]
GAPDH	Lasso+StepCox[both]
BCL2L10	survivalSVM
BIK	survivalSVM
BNIP3	survivalSVM
BRCA1	survivalSVM
BRCA2	survivalSVM
BTK	survivalSVM
CD27	survivalSVM
CX3CL1	survivalSVM
CX3CR1	survivalSVM
DAPK1	survivalSVM
DAPK2	survivalSVM
DDIT4	survivalSVM
DEPTOR	survivalSVM
DIABLO	survivalSVM
E2F1	survivalSVM
E2F2	survivalSVM
ENO1	survivalSVM
FGB	survivalSVM
GCLM	survivalSVM
GDNF	survivalSVM
HMOX1	survivalSVM
IL20RA	survivalSVM
IL33	survivalSVM
KRT18	survivalSVM
KRT8	survivalSVM
MELK	survivalSVM
MLLT11	survivalSVM
MSX1	survivalSVM
NUPR1	survivalSVM
P4HB	survivalSVM
PDK1	survivalSVM
PERP	survivalSVM
PIK3R1	survivalSVM
PMAIP1	survivalSVM
POU4F1	survivalSVM
PPIF	survivalSVM
PRKDC	survivalSVM
SGPL1	survivalSVM
TNFRSF25	survivalSVM
TRIB3	survivalSVM
GSDMB	survivalSVM
AIM2	survivalSVM
IL6	survivalSVM
ALOX15	survivalSVM
CBS	survivalSVM
DPP4	survivalSVM
G6PD	survivalSVM
GCLC	survivalSVM
GLS2	survivalSVM
NQO1	survivalSVM
SLC7A11	survivalSVM
ADRA1A	survivalSVM
ADRB2	survivalSVM
CDK5R1	survivalSVM
DRAM1	survivalSVM
GAPDH	survivalSVM
HSPB8	survivalSVM
LAMP3	survivalSVM
PRKAA2	survivalSVM
SESN1	survivalSVM
UCHL1	survivalSVM
MMP1	survivalSVM
CAMP	survivalSVM
CA9	survivalSVM
ACP5	survivalSVM
AP1S1	survivalSVM
CTSG	survivalSVM
FOXF1	survivalSVM
GATA2	survivalSVM
PLA2G3	survivalSVM
PTGDS	survivalSVM
BCL2L10	CoxBoost+survivalSVM
BTK	CoxBoost+survivalSVM
CX3CR1	CoxBoost+survivalSVM
DDIT4	CoxBoost+survivalSVM
KRT18	CoxBoost+survivalSVM
KRT8	CoxBoost+survivalSVM
MSX1	CoxBoost+survivalSVM
NUPR1	CoxBoost+survivalSVM
PERP	CoxBoost+survivalSVM
GLS2	CoxBoost+survivalSVM
CDK5R1	CoxBoost+survivalSVM
GAPDH	CoxBoost+survivalSVM
BCL2L10	Ridge
BIK	Ridge
BNIP3	Ridge
BRCA1	Ridge
BRCA2	Ridge
BTK	Ridge
CD27	Ridge
CX3CL1	Ridge
CX3CR1	Ridge
DAPK1	Ridge
DAPK2	Ridge
DDIT4	Ridge
DEPTOR	Ridge
DIABLO	Ridge
E2F1	Ridge
E2F2	Ridge
ENO1	Ridge
FGB	Ridge
GCLM	Ridge
GDNF	Ridge
HMOX1	Ridge
IL20RA	Ridge
IL33	Ridge
KRT18	Ridge
KRT8	Ridge
MELK	Ridge
MLLT11	Ridge
MSX1	Ridge
NUPR1	Ridge
P4HB	Ridge
PDK1	Ridge
PERP	Ridge
PIK3R1	Ridge
PMAIP1	Ridge
POU4F1	Ridge
PPIF	Ridge
PRKDC	Ridge
SGPL1	Ridge
TNFRSF25	Ridge
TRIB3	Ridge
GSDMB	Ridge
AIM2	Ridge
IL6	Ridge
ALOX15	Ridge
CBS	Ridge
DPP4	Ridge
G6PD	Ridge
GCLC	Ridge
GLS2	Ridge
NQO1	Ridge
SLC7A11	Ridge
ADRA1A	Ridge
ADRB2	Ridge
CDK5R1	Ridge
DRAM1	Ridge
GAPDH	Ridge
HSPB8	Ridge
LAMP3	Ridge
PRKAA2	Ridge
SESN1	Ridge
UCHL1	Ridge
MMP1	Ridge
CAMP	Ridge
CA9	Ridge
ACP5	Ridge
AP1S1	Ridge
CTSG	Ridge
FOXF1	Ridge
GATA2	Ridge
PLA2G3	Ridge
PTGDS	Ridge
BCL2L10	Lasso+survivalSVM
DDIT4	Lasso+survivalSVM
KRT18	Lasso+survivalSVM
KRT8	Lasso+survivalSVM
MSX1	Lasso+survivalSVM
NUPR1	Lasso+survivalSVM
PERP	Lasso+survivalSVM
GLS2	Lasso+survivalSVM
CDK5R1	Lasso+survivalSVM
GAPDH	Lasso+survivalSVM
BCL2L10	SuperPC
BIK	SuperPC
BNIP3	SuperPC
BRCA1	SuperPC
BRCA2	SuperPC
BTK	SuperPC
CD27	SuperPC
CX3CL1	SuperPC
CX3CR1	SuperPC
DAPK2	SuperPC
DDIT4	SuperPC
E2F1	SuperPC
E2F2	SuperPC
ENO1	SuperPC
FGB	SuperPC
GCLM	SuperPC
HMOX1	SuperPC
IL20RA	SuperPC
IL33	SuperPC
KRT18	SuperPC
KRT8	SuperPC
MELK	SuperPC
MSX1	SuperPC
NUPR1	SuperPC
P4HB	SuperPC
PERP	SuperPC
PIK3R1	SuperPC
PMAIP1	SuperPC
PPIF	SuperPC
PRKDC	SuperPC
TNFRSF25	SuperPC
TRIB3	SuperPC
ALOX15	SuperPC
DPP4	SuperPC
G6PD	SuperPC
GCLC	SuperPC
GLS2	SuperPC
NQO1	SuperPC
SLC7A11	SuperPC
ADRA1A	SuperPC
ADRB2	SuperPC
CDK5R1	SuperPC
DRAM1	SuperPC
GAPDH	SuperPC
HSPB8	SuperPC
LAMP3	SuperPC
PRKAA2	SuperPC
SESN1	SuperPC
UCHL1	SuperPC
MMP1	SuperPC
CAMP	SuperPC
CA9	SuperPC
ACP5	SuperPC
AP1S1	SuperPC
CTSG	SuperPC
FOXF1	SuperPC
GATA2	SuperPC
PLA2G3	SuperPC
PTGDS	SuperPC
BCL2L10	CoxBoost+Ridge
BTK	CoxBoost+Ridge
CX3CR1	CoxBoost+Ridge
DDIT4	CoxBoost+Ridge
KRT18	CoxBoost+Ridge
KRT8	CoxBoost+Ridge
MSX1	CoxBoost+Ridge
NUPR1	CoxBoost+Ridge
PERP	CoxBoost+Ridge
GLS2	CoxBoost+Ridge
CDK5R1	CoxBoost+Ridge
GAPDH	CoxBoost+Ridge
BCL2L10	Enet[alpha=0.1]
BIK	Enet[alpha=0.1]
BTK	Enet[alpha=0.1]
CD27	Enet[alpha=0.1]
CX3CL1	Enet[alpha=0.1]
CX3CR1	Enet[alpha=0.1]
DAPK2	Enet[alpha=0.1]
DDIT4	Enet[alpha=0.1]
ENO1	Enet[alpha=0.1]
HMOX1	Enet[alpha=0.1]
KRT18	Enet[alpha=0.1]
KRT8	Enet[alpha=0.1]
MELK	Enet[alpha=0.1]
MSX1	Enet[alpha=0.1]
NUPR1	Enet[alpha=0.1]
PERP	Enet[alpha=0.1]
ALOX15	Enet[alpha=0.1]
GCLC	Enet[alpha=0.1]
GLS2	Enet[alpha=0.1]
CDK5R1	Enet[alpha=0.1]
GAPDH	Enet[alpha=0.1]
CAMP	Enet[alpha=0.1]
CA9	Enet[alpha=0.1]
CTSG	Enet[alpha=0.1]
GATA2	Enet[alpha=0.1]
PLA2G3	Enet[alpha=0.1]
BCL2L10	CoxBoost+Enet[alpha=0.1]
BTK	CoxBoost+Enet[alpha=0.1]
CX3CR1	CoxBoost+Enet[alpha=0.1]
DDIT4	CoxBoost+Enet[alpha=0.1]
KRT18	CoxBoost+Enet[alpha=0.1]
KRT8	CoxBoost+Enet[alpha=0.1]
MSX1	CoxBoost+Enet[alpha=0.1]
NUPR1	CoxBoost+Enet[alpha=0.1]
PERP	CoxBoost+Enet[alpha=0.1]
GLS2	CoxBoost+Enet[alpha=0.1]
CDK5R1	CoxBoost+Enet[alpha=0.1]
GAPDH	CoxBoost+Enet[alpha=0.1]
BCL2L10	Enet[alpha=0.2]
BIK	Enet[alpha=0.2]
BTK	Enet[alpha=0.2]
CD27	Enet[alpha=0.2]
CX3CL1	Enet[alpha=0.2]
CX3CR1	Enet[alpha=0.2]
DAPK2	Enet[alpha=0.2]
DDIT4	Enet[alpha=0.2]
ENO1	Enet[alpha=0.2]
HMOX1	Enet[alpha=0.2]
KRT18	Enet[alpha=0.2]
KRT8	Enet[alpha=0.2]
MELK	Enet[alpha=0.2]
MSX1	Enet[alpha=0.2]
NUPR1	Enet[alpha=0.2]
PERP	Enet[alpha=0.2]
ALOX15	Enet[alpha=0.2]
GCLC	Enet[alpha=0.2]
GLS2	Enet[alpha=0.2]
CDK5R1	Enet[alpha=0.2]
GAPDH	Enet[alpha=0.2]
CAMP	Enet[alpha=0.2]
CA9	Enet[alpha=0.2]
GATA2	Enet[alpha=0.2]
PLA2G3	Enet[alpha=0.2]
BCL2L10	Enet[alpha=0.3]
BTK	Enet[alpha=0.3]
CX3CR1	Enet[alpha=0.3]
DAPK2	Enet[alpha=0.3]
DDIT4	Enet[alpha=0.3]
KRT18	Enet[alpha=0.3]
KRT8	Enet[alpha=0.3]
NUPR1	Enet[alpha=0.3]
PERP	Enet[alpha=0.3]
GLS2	Enet[alpha=0.3]
CDK5R1	Enet[alpha=0.3]
GAPDH	Enet[alpha=0.3]
BCL2L10	CoxBoost+Enet[alpha=0.3]
BTK	CoxBoost+Enet[alpha=0.3]
CX3CR1	CoxBoost+Enet[alpha=0.3]
DDIT4	CoxBoost+Enet[alpha=0.3]
KRT18	CoxBoost+Enet[alpha=0.3]
KRT8	CoxBoost+Enet[alpha=0.3]
MSX1	CoxBoost+Enet[alpha=0.3]
NUPR1	CoxBoost+Enet[alpha=0.3]
PERP	CoxBoost+Enet[alpha=0.3]
GLS2	CoxBoost+Enet[alpha=0.3]
CDK5R1	CoxBoost+Enet[alpha=0.3]
GAPDH	CoxBoost+Enet[alpha=0.3]
BCL2L10	CoxBoost+Enet[alpha=0.2]
BTK	CoxBoost+Enet[alpha=0.2]
CX3CR1	CoxBoost+Enet[alpha=0.2]
DDIT4	CoxBoost+Enet[alpha=0.2]
KRT18	CoxBoost+Enet[alpha=0.2]
KRT8	CoxBoost+Enet[alpha=0.2]
MSX1	CoxBoost+Enet[alpha=0.2]
NUPR1	CoxBoost+Enet[alpha=0.2]
PERP	CoxBoost+Enet[alpha=0.2]
GLS2	CoxBoost+Enet[alpha=0.2]
CDK5R1	CoxBoost+Enet[alpha=0.2]
GAPDH	CoxBoost+Enet[alpha=0.2]
BCL2L10	Enet[alpha=0.4]
BTK	Enet[alpha=0.4]
CX3CL1	Enet[alpha=0.4]
CX3CR1	Enet[alpha=0.4]
DAPK2	Enet[alpha=0.4]
DDIT4	Enet[alpha=0.4]
HMOX1	Enet[alpha=0.4]
KRT18	Enet[alpha=0.4]
KRT8	Enet[alpha=0.4]
MSX1	Enet[alpha=0.4]
NUPR1	Enet[alpha=0.4]
PERP	Enet[alpha=0.4]
GLS2	Enet[alpha=0.4]
CDK5R1	Enet[alpha=0.4]
GAPDH	Enet[alpha=0.4]
CAMP	Enet[alpha=0.4]
CA9	Enet[alpha=0.4]
GATA2	Enet[alpha=0.4]
PLA2G3	Enet[alpha=0.4]
BCL2L10	CoxBoost+Enet[alpha=0.4]
BTK	CoxBoost+Enet[alpha=0.4]
CX3CR1	CoxBoost+Enet[alpha=0.4]
DDIT4	CoxBoost+Enet[alpha=0.4]
KRT18	CoxBoost+Enet[alpha=0.4]
KRT8	CoxBoost+Enet[alpha=0.4]
MSX1	CoxBoost+Enet[alpha=0.4]
NUPR1	CoxBoost+Enet[alpha=0.4]
PERP	CoxBoost+Enet[alpha=0.4]
GLS2	CoxBoost+Enet[alpha=0.4]
CDK5R1	CoxBoost+Enet[alpha=0.4]
GAPDH	CoxBoost+Enet[alpha=0.4]
BCL2L10	Lasso+CoxBoost
DDIT4	Lasso+CoxBoost
KRT18	Lasso+CoxBoost
KRT8	Lasso+CoxBoost
MSX1	Lasso+CoxBoost
NUPR1	Lasso+CoxBoost
PERP	Lasso+CoxBoost
GLS2	Lasso+CoxBoost
CDK5R1	Lasso+CoxBoost
GAPDH	Lasso+CoxBoost
BCL2L10	Enet[alpha=0.5]
BTK	Enet[alpha=0.5]
CX3CR1	Enet[alpha=0.5]
DAPK2	Enet[alpha=0.5]
DDIT4	Enet[alpha=0.5]
KRT18	Enet[alpha=0.5]
KRT8	Enet[alpha=0.5]
MSX1	Enet[alpha=0.5]
NUPR1	Enet[alpha=0.5]
PERP	Enet[alpha=0.5]
GLS2	Enet[alpha=0.5]
CDK5R1	Enet[alpha=0.5]
GAPDH	Enet[alpha=0.5]
BCL2L10	CoxBoost
BTK	CoxBoost
DDIT4	CoxBoost
KRT18	CoxBoost
KRT8	CoxBoost
MSX1	CoxBoost
NUPR1	CoxBoost
PERP	CoxBoost
GLS2	CoxBoost
CDK5R1	CoxBoost
GAPDH	CoxBoost
BCL2L10	CoxBoost+Enet[alpha=0.5]
BTK	CoxBoost+Enet[alpha=0.5]
CX3CR1	CoxBoost+Enet[alpha=0.5]
DDIT4	CoxBoost+Enet[alpha=0.5]
KRT18	CoxBoost+Enet[alpha=0.5]
KRT8	CoxBoost+Enet[alpha=0.5]
MSX1	CoxBoost+Enet[alpha=0.5]
NUPR1	CoxBoost+Enet[alpha=0.5]
PERP	CoxBoost+Enet[alpha=0.5]
GLS2	CoxBoost+Enet[alpha=0.5]
CDK5R1	CoxBoost+Enet[alpha=0.5]
GAPDH	CoxBoost+Enet[alpha=0.5]
BCL2L10	Enet[alpha=0.6]
BTK	Enet[alpha=0.6]
CX3CL1	Enet[alpha=0.6]
CX3CR1	Enet[alpha=0.6]
DAPK2	Enet[alpha=0.6]
DDIT4	Enet[alpha=0.6]
KRT18	Enet[alpha=0.6]
KRT8	Enet[alpha=0.6]
MSX1	Enet[alpha=0.6]
NUPR1	Enet[alpha=0.6]
PERP	Enet[alpha=0.6]
GLS2	Enet[alpha=0.6]
CDK5R1	Enet[alpha=0.6]
GAPDH	Enet[alpha=0.6]
GATA2	Enet[alpha=0.6]
PLA2G3	Enet[alpha=0.6]
BCL2L10	CoxBoost+Enet[alpha=0.6]
BTK	CoxBoost+Enet[alpha=0.6]
CX3CR1	CoxBoost+Enet[alpha=0.6]
DDIT4	CoxBoost+Enet[alpha=0.6]
KRT18	CoxBoost+Enet[alpha=0.6]
KRT8	CoxBoost+Enet[alpha=0.6]
MSX1	CoxBoost+Enet[alpha=0.6]
NUPR1	CoxBoost+Enet[alpha=0.6]
PERP	CoxBoost+Enet[alpha=0.6]
GLS2	CoxBoost+Enet[alpha=0.6]
CDK5R1	CoxBoost+Enet[alpha=0.6]
GAPDH	CoxBoost+Enet[alpha=0.6]
BCL2L10	CoxBoost+Enet[alpha=0.7]
BTK	CoxBoost+Enet[alpha=0.7]
CX3CR1	CoxBoost+Enet[alpha=0.7]
DDIT4	CoxBoost+Enet[alpha=0.7]
KRT18	CoxBoost+Enet[alpha=0.7]
KRT8	CoxBoost+Enet[alpha=0.7]
MSX1	CoxBoost+Enet[alpha=0.7]
NUPR1	CoxBoost+Enet[alpha=0.7]
PERP	CoxBoost+Enet[alpha=0.7]
GLS2	CoxBoost+Enet[alpha=0.7]
CDK5R1	CoxBoost+Enet[alpha=0.7]
GAPDH	CoxBoost+Enet[alpha=0.7]
BCL2L10	CoxBoost+Enet[alpha=0.8]
BTK	CoxBoost+Enet[alpha=0.8]
CX3CR1	CoxBoost+Enet[alpha=0.8]
DDIT4	CoxBoost+Enet[alpha=0.8]
KRT18	CoxBoost+Enet[alpha=0.8]
KRT8	CoxBoost+Enet[alpha=0.8]
MSX1	CoxBoost+Enet[alpha=0.8]
NUPR1	CoxBoost+Enet[alpha=0.8]
PERP	CoxBoost+Enet[alpha=0.8]
GLS2	CoxBoost+Enet[alpha=0.8]
CDK5R1	CoxBoost+Enet[alpha=0.8]
GAPDH	CoxBoost+Enet[alpha=0.8]
BCL2L10	Enet[alpha=0.8]
KRT18	Enet[alpha=0.8]
KRT8	Enet[alpha=0.8]
NUPR1	Enet[alpha=0.8]
PERP	Enet[alpha=0.8]
GLS2	Enet[alpha=0.8]
GAPDH	Enet[alpha=0.8]
BCL2L10	Lasso
KRT18	Lasso
KRT8	Lasso
NUPR1	Lasso
PERP	Lasso
GLS2	Lasso
CDK5R1	Lasso
GAPDH	Lasso
BCL2L10	Enet[alpha=0.7]
BTK	Enet[alpha=0.7]
CX3CL1	Enet[alpha=0.7]
CX3CR1	Enet[alpha=0.7]
DAPK2	Enet[alpha=0.7]
DDIT4	Enet[alpha=0.7]
KRT18	Enet[alpha=0.7]
KRT8	Enet[alpha=0.7]
MSX1	Enet[alpha=0.7]
NUPR1	Enet[alpha=0.7]
PERP	Enet[alpha=0.7]
GLS2	Enet[alpha=0.7]
CDK5R1	Enet[alpha=0.7]
GAPDH	Enet[alpha=0.7]
GATA2	Enet[alpha=0.7]
PLA2G3	Enet[alpha=0.7]
BCL2L10	CoxBoost+Enet[alpha=0.9]
BTK	CoxBoost+Enet[alpha=0.9]
CX3CR1	CoxBoost+Enet[alpha=0.9]
DDIT4	CoxBoost+Enet[alpha=0.9]
KRT18	CoxBoost+Enet[alpha=0.9]
KRT8	CoxBoost+Enet[alpha=0.9]
MSX1	CoxBoost+Enet[alpha=0.9]
NUPR1	CoxBoost+Enet[alpha=0.9]
PERP	CoxBoost+Enet[alpha=0.9]
GLS2	CoxBoost+Enet[alpha=0.9]
CDK5R1	CoxBoost+Enet[alpha=0.9]
GAPDH	CoxBoost+Enet[alpha=0.9]
BCL2L10	CoxBoost+Lasso
BTK	CoxBoost+Lasso
CX3CR1	CoxBoost+Lasso
DDIT4	CoxBoost+Lasso
KRT18	CoxBoost+Lasso
KRT8	CoxBoost+Lasso
MSX1	CoxBoost+Lasso
NUPR1	CoxBoost+Lasso
PERP	CoxBoost+Lasso
GLS2	CoxBoost+Lasso
CDK5R1	CoxBoost+Lasso
GAPDH	CoxBoost+Lasso
BCL2L10	Lasso+plsRcox
DDIT4	Lasso+plsRcox
KRT18	Lasso+plsRcox
KRT8	Lasso+plsRcox
MSX1	Lasso+plsRcox
NUPR1	Lasso+plsRcox
PERP	Lasso+plsRcox
GLS2	Lasso+plsRcox
CDK5R1	Lasso+plsRcox
GAPDH	Lasso+plsRcox
BCL2L10	CoxBoost+plsRcox
BTK	CoxBoost+plsRcox
CX3CR1	CoxBoost+plsRcox
DDIT4	CoxBoost+plsRcox
KRT18	CoxBoost+plsRcox
KRT8	CoxBoost+plsRcox
MSX1	CoxBoost+plsRcox
NUPR1	CoxBoost+plsRcox
PERP	CoxBoost+plsRcox
GLS2	CoxBoost+plsRcox
CDK5R1	CoxBoost+plsRcox
GAPDH	CoxBoost+plsRcox
BCL2L10	CoxBoost+StepCox[forward]
BTK	CoxBoost+StepCox[forward]
CX3CR1	CoxBoost+StepCox[forward]
DDIT4	CoxBoost+StepCox[forward]
KRT18	CoxBoost+StepCox[forward]
KRT8	CoxBoost+StepCox[forward]
MSX1	CoxBoost+StepCox[forward]
NUPR1	CoxBoost+StepCox[forward]
PERP	CoxBoost+StepCox[forward]
GLS2	CoxBoost+StepCox[forward]
CDK5R1	CoxBoost+StepCox[forward]
GAPDH	CoxBoost+StepCox[forward]
BCL2L10	Lasso+StepCox[forward]
DDIT4	Lasso+StepCox[forward]
KRT18	Lasso+StepCox[forward]
KRT8	Lasso+StepCox[forward]
MSX1	Lasso+StepCox[forward]
NUPR1	Lasso+StepCox[forward]
PERP	Lasso+StepCox[forward]
GLS2	Lasso+StepCox[forward]
CDK5R1	Lasso+StepCox[forward]
GAPDH	Lasso+StepCox[forward]
BCL2L10	CoxBoost+SuperPC
BTK	CoxBoost+SuperPC
CX3CR1	CoxBoost+SuperPC
DDIT4	CoxBoost+SuperPC
KRT18	CoxBoost+SuperPC
KRT8	CoxBoost+SuperPC
MSX1	CoxBoost+SuperPC
NUPR1	CoxBoost+SuperPC
PERP	CoxBoost+SuperPC
GLS2	CoxBoost+SuperPC
CDK5R1	CoxBoost+SuperPC
GAPDH	CoxBoost+SuperPC
BCL2L10	StepCox[forward]
BIK	StepCox[forward]
BNIP3	StepCox[forward]
BRCA1	StepCox[forward]
BRCA2	StepCox[forward]
BTK	StepCox[forward]
CD27	StepCox[forward]
CX3CL1	StepCox[forward]
CX3CR1	StepCox[forward]
DAPK1	StepCox[forward]
DAPK2	StepCox[forward]
DDIT4	StepCox[forward]
DEPTOR	StepCox[forward]
DIABLO	StepCox[forward]
E2F1	StepCox[forward]
E2F2	StepCox[forward]
ENO1	StepCox[forward]
FGB	StepCox[forward]
GCLM	StepCox[forward]
GDNF	StepCox[forward]
HMOX1	StepCox[forward]
IL20RA	StepCox[forward]
IL33	StepCox[forward]
KRT18	StepCox[forward]
KRT8	StepCox[forward]
MELK	StepCox[forward]
MLLT11	StepCox[forward]
MSX1	StepCox[forward]
NUPR1	StepCox[forward]
P4HB	StepCox[forward]
PDK1	StepCox[forward]
PERP	StepCox[forward]
PIK3R1	StepCox[forward]
PMAIP1	StepCox[forward]
POU4F1	StepCox[forward]
PPIF	StepCox[forward]
PRKDC	StepCox[forward]
SGPL1	StepCox[forward]
TNFRSF25	StepCox[forward]
TRIB3	StepCox[forward]
GSDMB	StepCox[forward]
AIM2	StepCox[forward]
IL6	StepCox[forward]
ALOX15	StepCox[forward]
CBS	StepCox[forward]
DPP4	StepCox[forward]
G6PD	StepCox[forward]
GCLC	StepCox[forward]
GLS2	StepCox[forward]
NQO1	StepCox[forward]
SLC7A11	StepCox[forward]
ADRA1A	StepCox[forward]
ADRB2	StepCox[forward]
CDK5R1	StepCox[forward]
DRAM1	StepCox[forward]
GAPDH	StepCox[forward]
HSPB8	StepCox[forward]
LAMP3	StepCox[forward]
PRKAA2	StepCox[forward]
SESN1	StepCox[forward]
UCHL1	StepCox[forward]
MMP1	StepCox[forward]
CAMP	StepCox[forward]
CA9	StepCox[forward]
ACP5	StepCox[forward]
AP1S1	StepCox[forward]
CTSG	StepCox[forward]
FOXF1	StepCox[forward]
GATA2	StepCox[forward]
PLA2G3	StepCox[forward]
PTGDS	StepCox[forward]
BCL2L10	plsRcox
BIK	plsRcox
BRCA1	plsRcox
BRCA2	plsRcox
BTK	plsRcox
CD27	plsRcox
CX3CL1	plsRcox
CX3CR1	plsRcox
DAPK2	plsRcox
DDIT4	plsRcox
E2F1	plsRcox
E2F2	plsRcox
ENO1	plsRcox
GCLM	plsRcox
IL33	plsRcox
KRT18	plsRcox
KRT8	plsRcox
MELK	plsRcox
MLLT11	plsRcox
MSX1	plsRcox
NUPR1	plsRcox
P4HB	plsRcox
PDK1	plsRcox
PERP	plsRcox
PMAIP1	plsRcox
PPIF	plsRcox
PRKDC	plsRcox
TRIB3	plsRcox
ALOX15	plsRcox
GCLC	plsRcox
GLS2	plsRcox
SLC7A11	plsRcox
ADRA1A	plsRcox
ADRB2	plsRcox
CDK5R1	plsRcox
DRAM1	plsRcox
GAPDH	plsRcox
MMP1	plsRcox
CA9	plsRcox
AP1S1	plsRcox
CTSG	plsRcox
PLA2G3	plsRcox
PTGDS	plsRcox
BCL2L10	Lasso+SuperPC
DDIT4	Lasso+SuperPC
KRT18	Lasso+SuperPC
KRT8	Lasso+SuperPC
MSX1	Lasso+SuperPC
NUPR1	Lasso+SuperPC
PERP	Lasso+SuperPC
GLS2	Lasso+SuperPC
CDK5R1	Lasso+SuperPC
GAPDH	Lasso+SuperPC
BCL2L10	StepCox[both]+Ridge
BIK	StepCox[both]+Ridge
BNIP3	StepCox[both]+Ridge
BRCA1	StepCox[both]+Ridge
BTK	StepCox[both]+Ridge
DDIT4	StepCox[both]+Ridge
HMOX1	StepCox[both]+Ridge
MELK	StepCox[both]+Ridge
MSX1	StepCox[both]+Ridge
NUPR1	StepCox[both]+Ridge
PDK1	StepCox[both]+Ridge
PIK3R1	StepCox[both]+Ridge
PRKDC	StepCox[both]+Ridge
SGPL1	StepCox[both]+Ridge
GSDMB	StepCox[both]+Ridge
CBS	StepCox[both]+Ridge
GLS2	StepCox[both]+Ridge
CDK5R1	StepCox[both]+Ridge
LAMP3	StepCox[both]+Ridge
FOXF1	StepCox[both]+Ridge
GATA2	StepCox[both]+Ridge
PLA2G3	StepCox[both]+Ridge
CX3CL1	StepCox[both]+Ridge
BCL2L10	StepCox[backward]+Ridge
BIK	StepCox[backward]+Ridge
BNIP3	StepCox[backward]+Ridge
BRCA1	StepCox[backward]+Ridge
BTK	StepCox[backward]+Ridge
DDIT4	StepCox[backward]+Ridge
DIABLO	StepCox[backward]+Ridge
HMOX1	StepCox[backward]+Ridge
MELK	StepCox[backward]+Ridge
MSX1	StepCox[backward]+Ridge
NUPR1	StepCox[backward]+Ridge
PDK1	StepCox[backward]+Ridge
PIK3R1	StepCox[backward]+Ridge
PRKDC	StepCox[backward]+Ridge
SGPL1	StepCox[backward]+Ridge
GSDMB	StepCox[backward]+Ridge
CBS	StepCox[backward]+Ridge
GLS2	StepCox[backward]+Ridge
CDK5R1	StepCox[backward]+Ridge
LAMP3	StepCox[backward]+Ridge
PRKAA2	StepCox[backward]+Ridge
AP1S1	StepCox[backward]+Ridge
FOXF1	StepCox[backward]+Ridge
GATA2	StepCox[backward]+Ridge
PLA2G3	StepCox[backward]+Ridge
BCL2L10	StepCox[both]+plsRcox
BIK	StepCox[both]+plsRcox
BRCA1	StepCox[both]+plsRcox
BTK	StepCox[both]+plsRcox
DDIT4	StepCox[both]+plsRcox
HMOX1	StepCox[both]+plsRcox
MELK	StepCox[both]+plsRcox
MSX1	StepCox[both]+plsRcox
NUPR1	StepCox[both]+plsRcox
PDK1	StepCox[both]+plsRcox
PRKDC	StepCox[both]+plsRcox
GLS2	StepCox[both]+plsRcox
CDK5R1	StepCox[both]+plsRcox
PLA2G3	StepCox[both]+plsRcox
CX3CL1	StepCox[both]+plsRcox
BCL2L10	StepCox[backward]+plsRcox
BIK	StepCox[backward]+plsRcox
BRCA1	StepCox[backward]+plsRcox
BTK	StepCox[backward]+plsRcox
DDIT4	StepCox[backward]+plsRcox
HMOX1	StepCox[backward]+plsRcox
MELK	StepCox[backward]+plsRcox
MSX1	StepCox[backward]+plsRcox
NUPR1	StepCox[backward]+plsRcox
PDK1	StepCox[backward]+plsRcox
PRKDC	StepCox[backward]+plsRcox
GLS2	StepCox[backward]+plsRcox
CDK5R1	StepCox[backward]+plsRcox
AP1S1	StepCox[backward]+plsRcox
PLA2G3	StepCox[backward]+plsRcox
BCL2L10	StepCox[both]+Enet[alpha=0.9]
BIK	StepCox[both]+Enet[alpha=0.9]
BNIP3	StepCox[both]+Enet[alpha=0.9]
BRCA1	StepCox[both]+Enet[alpha=0.9]
BTK	StepCox[both]+Enet[alpha=0.9]
DDIT4	StepCox[both]+Enet[alpha=0.9]
HMOX1	StepCox[both]+Enet[alpha=0.9]
MELK	StepCox[both]+Enet[alpha=0.9]
MSX1	StepCox[both]+Enet[alpha=0.9]
NUPR1	StepCox[both]+Enet[alpha=0.9]
PDK1	StepCox[both]+Enet[alpha=0.9]
PIK3R1	StepCox[both]+Enet[alpha=0.9]
PRKDC	StepCox[both]+Enet[alpha=0.9]
SGPL1	StepCox[both]+Enet[alpha=0.9]
GSDMB	StepCox[both]+Enet[alpha=0.9]
CBS	StepCox[both]+Enet[alpha=0.9]
GLS2	StepCox[both]+Enet[alpha=0.9]
CDK5R1	StepCox[both]+Enet[alpha=0.9]
LAMP3	StepCox[both]+Enet[alpha=0.9]
FOXF1	StepCox[both]+Enet[alpha=0.9]
GATA2	StepCox[both]+Enet[alpha=0.9]
PLA2G3	StepCox[both]+Enet[alpha=0.9]
CX3CL1	StepCox[both]+Enet[alpha=0.9]
BCL2L10	StepCox[backward]+Enet[alpha=0.9]
BIK	StepCox[backward]+Enet[alpha=0.9]
BNIP3	StepCox[backward]+Enet[alpha=0.9]
BRCA1	StepCox[backward]+Enet[alpha=0.9]
BTK	StepCox[backward]+Enet[alpha=0.9]
DDIT4	StepCox[backward]+Enet[alpha=0.9]
DIABLO	StepCox[backward]+Enet[alpha=0.9]
HMOX1	StepCox[backward]+Enet[alpha=0.9]
MELK	StepCox[backward]+Enet[alpha=0.9]
MSX1	StepCox[backward]+Enet[alpha=0.9]
NUPR1	StepCox[backward]+Enet[alpha=0.9]
PDK1	StepCox[backward]+Enet[alpha=0.9]
PIK3R1	StepCox[backward]+Enet[alpha=0.9]
PRKDC	StepCox[backward]+Enet[alpha=0.9]
SGPL1	StepCox[backward]+Enet[alpha=0.9]
GSDMB	StepCox[backward]+Enet[alpha=0.9]
CBS	StepCox[backward]+Enet[alpha=0.9]
GLS2	StepCox[backward]+Enet[alpha=0.9]
CDK5R1	StepCox[backward]+Enet[alpha=0.9]
LAMP3	StepCox[backward]+Enet[alpha=0.9]
PRKAA2	StepCox[backward]+Enet[alpha=0.9]
AP1S1	StepCox[backward]+Enet[alpha=0.9]
FOXF1	StepCox[backward]+Enet[alpha=0.9]
GATA2	StepCox[backward]+Enet[alpha=0.9]
PLA2G3	StepCox[backward]+Enet[alpha=0.9]
BCL2L10	StepCox[both]+Enet[alpha=0.1]
BIK	StepCox[both]+Enet[alpha=0.1]
BNIP3	StepCox[both]+Enet[alpha=0.1]
BRCA1	StepCox[both]+Enet[alpha=0.1]
BTK	StepCox[both]+Enet[alpha=0.1]
DDIT4	StepCox[both]+Enet[alpha=0.1]
HMOX1	StepCox[both]+Enet[alpha=0.1]
MELK	StepCox[both]+Enet[alpha=0.1]
MSX1	StepCox[both]+Enet[alpha=0.1]
NUPR1	StepCox[both]+Enet[alpha=0.1]
PDK1	StepCox[both]+Enet[alpha=0.1]
PIK3R1	StepCox[both]+Enet[alpha=0.1]
PRKDC	StepCox[both]+Enet[alpha=0.1]
SGPL1	StepCox[both]+Enet[alpha=0.1]
GSDMB	StepCox[both]+Enet[alpha=0.1]
CBS	StepCox[both]+Enet[alpha=0.1]
GLS2	StepCox[both]+Enet[alpha=0.1]
CDK5R1	StepCox[both]+Enet[alpha=0.1]
LAMP3	StepCox[both]+Enet[alpha=0.1]
FOXF1	StepCox[both]+Enet[alpha=0.1]
GATA2	StepCox[both]+Enet[alpha=0.1]
PLA2G3	StepCox[both]+Enet[alpha=0.1]
CX3CL1	StepCox[both]+Enet[alpha=0.1]
BCL2L10	StepCox[backward]+Enet[alpha=0.1]
BIK	StepCox[backward]+Enet[alpha=0.1]
BNIP3	StepCox[backward]+Enet[alpha=0.1]
BRCA1	StepCox[backward]+Enet[alpha=0.1]
BTK	StepCox[backward]+Enet[alpha=0.1]
DDIT4	StepCox[backward]+Enet[alpha=0.1]
DIABLO	StepCox[backward]+Enet[alpha=0.1]
HMOX1	StepCox[backward]+Enet[alpha=0.1]
MELK	StepCox[backward]+Enet[alpha=0.1]
MSX1	StepCox[backward]+Enet[alpha=0.1]
NUPR1	StepCox[backward]+Enet[alpha=0.1]
PDK1	StepCox[backward]+Enet[alpha=0.1]
PIK3R1	StepCox[backward]+Enet[alpha=0.1]
PRKDC	StepCox[backward]+Enet[alpha=0.1]
SGPL1	StepCox[backward]+Enet[alpha=0.1]
GSDMB	StepCox[backward]+Enet[alpha=0.1]
CBS	StepCox[backward]+Enet[alpha=0.1]
GLS2	StepCox[backward]+Enet[alpha=0.1]
CDK5R1	StepCox[backward]+Enet[alpha=0.1]
LAMP3	StepCox[backward]+Enet[alpha=0.1]
PRKAA2	StepCox[backward]+Enet[alpha=0.1]
AP1S1	StepCox[backward]+Enet[alpha=0.1]
FOXF1	StepCox[backward]+Enet[alpha=0.1]
GATA2	StepCox[backward]+Enet[alpha=0.1]
PLA2G3	StepCox[backward]+Enet[alpha=0.1]
BCL2L10	StepCox[both]+Enet[alpha=0.8]
BIK	StepCox[both]+Enet[alpha=0.8]
BNIP3	StepCox[both]+Enet[alpha=0.8]
BRCA1	StepCox[both]+Enet[alpha=0.8]
BTK	StepCox[both]+Enet[alpha=0.8]
DDIT4	StepCox[both]+Enet[alpha=0.8]
HMOX1	StepCox[both]+Enet[alpha=0.8]
MELK	StepCox[both]+Enet[alpha=0.8]
MSX1	StepCox[both]+Enet[alpha=0.8]
NUPR1	StepCox[both]+Enet[alpha=0.8]
PDK1	StepCox[both]+Enet[alpha=0.8]
PIK3R1	StepCox[both]+Enet[alpha=0.8]
PRKDC	StepCox[both]+Enet[alpha=0.8]
SGPL1	StepCox[both]+Enet[alpha=0.8]
GSDMB	StepCox[both]+Enet[alpha=0.8]
CBS	StepCox[both]+Enet[alpha=0.8]
GLS2	StepCox[both]+Enet[alpha=0.8]
CDK5R1	StepCox[both]+Enet[alpha=0.8]
LAMP3	StepCox[both]+Enet[alpha=0.8]
FOXF1	StepCox[both]+Enet[alpha=0.8]
GATA2	StepCox[both]+Enet[alpha=0.8]
PLA2G3	StepCox[both]+Enet[alpha=0.8]
CX3CL1	StepCox[both]+Enet[alpha=0.8]
BCL2L10	StepCox[backward]+Enet[alpha=0.8]
BIK	StepCox[backward]+Enet[alpha=0.8]
BTK	StepCox[backward]+Enet[alpha=0.8]
DDIT4	StepCox[backward]+Enet[alpha=0.8]
HMOX1	StepCox[backward]+Enet[alpha=0.8]
MELK	StepCox[backward]+Enet[alpha=0.8]
MSX1	StepCox[backward]+Enet[alpha=0.8]
NUPR1	StepCox[backward]+Enet[alpha=0.8]
PRKDC	StepCox[backward]+Enet[alpha=0.8]
GLS2	StepCox[backward]+Enet[alpha=0.8]
CDK5R1	StepCox[backward]+Enet[alpha=0.8]
GATA2	StepCox[backward]+Enet[alpha=0.8]
PLA2G3	StepCox[backward]+Enet[alpha=0.8]
BCL2L10	StepCox[both]+Enet[alpha=0.2]
BIK	StepCox[both]+Enet[alpha=0.2]
BNIP3	StepCox[both]+Enet[alpha=0.2]
BRCA1	StepCox[both]+Enet[alpha=0.2]
BTK	StepCox[both]+Enet[alpha=0.2]
DDIT4	StepCox[both]+Enet[alpha=0.2]
HMOX1	StepCox[both]+Enet[alpha=0.2]
MELK	StepCox[both]+Enet[alpha=0.2]
MSX1	StepCox[both]+Enet[alpha=0.2]
NUPR1	StepCox[both]+Enet[alpha=0.2]
PDK1	StepCox[both]+Enet[alpha=0.2]
PIK3R1	StepCox[both]+Enet[alpha=0.2]
PRKDC	StepCox[both]+Enet[alpha=0.2]
SGPL1	StepCox[both]+Enet[alpha=0.2]
GSDMB	StepCox[both]+Enet[alpha=0.2]
CBS	StepCox[both]+Enet[alpha=0.2]
GLS2	StepCox[both]+Enet[alpha=0.2]
CDK5R1	StepCox[both]+Enet[alpha=0.2]
LAMP3	StepCox[both]+Enet[alpha=0.2]
FOXF1	StepCox[both]+Enet[alpha=0.2]
GATA2	StepCox[both]+Enet[alpha=0.2]
PLA2G3	StepCox[both]+Enet[alpha=0.2]
CX3CL1	StepCox[both]+Enet[alpha=0.2]
BCL2L10	StepCox[backward]+Enet[alpha=0.2]
BIK	StepCox[backward]+Enet[alpha=0.2]
BNIP3	StepCox[backward]+Enet[alpha=0.2]
BRCA1	StepCox[backward]+Enet[alpha=0.2]
BTK	StepCox[backward]+Enet[alpha=0.2]
DDIT4	StepCox[backward]+Enet[alpha=0.2]
DIABLO	StepCox[backward]+Enet[alpha=0.2]
HMOX1	StepCox[backward]+Enet[alpha=0.2]
MELK	StepCox[backward]+Enet[alpha=0.2]
MSX1	StepCox[backward]+Enet[alpha=0.2]
NUPR1	StepCox[backward]+Enet[alpha=0.2]
PDK1	StepCox[backward]+Enet[alpha=0.2]
PIK3R1	StepCox[backward]+Enet[alpha=0.2]
PRKDC	StepCox[backward]+Enet[alpha=0.2]
SGPL1	StepCox[backward]+Enet[alpha=0.2]
GSDMB	StepCox[backward]+Enet[alpha=0.2]
CBS	StepCox[backward]+Enet[alpha=0.2]
GLS2	StepCox[backward]+Enet[alpha=0.2]
CDK5R1	StepCox[backward]+Enet[alpha=0.2]
LAMP3	StepCox[backward]+Enet[alpha=0.2]
PRKAA2	StepCox[backward]+Enet[alpha=0.2]
AP1S1	StepCox[backward]+Enet[alpha=0.2]
FOXF1	StepCox[backward]+Enet[alpha=0.2]
GATA2	StepCox[backward]+Enet[alpha=0.2]
PLA2G3	StepCox[backward]+Enet[alpha=0.2]
BCL2L10	StepCox[both]+Lasso
BIK	StepCox[both]+Lasso
BNIP3	StepCox[both]+Lasso
BRCA1	StepCox[both]+Lasso
BTK	StepCox[both]+Lasso
DDIT4	StepCox[both]+Lasso
HMOX1	StepCox[both]+Lasso
MELK	StepCox[both]+Lasso
MSX1	StepCox[both]+Lasso
NUPR1	StepCox[both]+Lasso
PDK1	StepCox[both]+Lasso
PIK3R1	StepCox[both]+Lasso
PRKDC	StepCox[both]+Lasso
SGPL1	StepCox[both]+Lasso
GSDMB	StepCox[both]+Lasso
CBS	StepCox[both]+Lasso
GLS2	StepCox[both]+Lasso
CDK5R1	StepCox[both]+Lasso
LAMP3	StepCox[both]+Lasso
FOXF1	StepCox[both]+Lasso
GATA2	StepCox[both]+Lasso
PLA2G3	StepCox[both]+Lasso
CX3CL1	StepCox[both]+Lasso
BCL2L10	StepCox[backward]+Lasso
BIK	StepCox[backward]+Lasso
BTK	StepCox[backward]+Lasso
DDIT4	StepCox[backward]+Lasso
HMOX1	StepCox[backward]+Lasso
MELK	StepCox[backward]+Lasso
MSX1	StepCox[backward]+Lasso
NUPR1	StepCox[backward]+Lasso
PRKDC	StepCox[backward]+Lasso
GLS2	StepCox[backward]+Lasso
CDK5R1	StepCox[backward]+Lasso
GATA2	StepCox[backward]+Lasso
PLA2G3	StepCox[backward]+Lasso
BCL2L10	StepCox[both]+Enet[alpha=0.6]
BIK	StepCox[both]+Enet[alpha=0.6]
BNIP3	StepCox[both]+Enet[alpha=0.6]
BRCA1	StepCox[both]+Enet[alpha=0.6]
BTK	StepCox[both]+Enet[alpha=0.6]
DDIT4	StepCox[both]+Enet[alpha=0.6]
HMOX1	StepCox[both]+Enet[alpha=0.6]
MELK	StepCox[both]+Enet[alpha=0.6]
MSX1	StepCox[both]+Enet[alpha=0.6]
NUPR1	StepCox[both]+Enet[alpha=0.6]
PDK1	StepCox[both]+Enet[alpha=0.6]
PIK3R1	StepCox[both]+Enet[alpha=0.6]
PRKDC	StepCox[both]+Enet[alpha=0.6]
SGPL1	StepCox[both]+Enet[alpha=0.6]
GSDMB	StepCox[both]+Enet[alpha=0.6]
CBS	StepCox[both]+Enet[alpha=0.6]
GLS2	StepCox[both]+Enet[alpha=0.6]
CDK5R1	StepCox[both]+Enet[alpha=0.6]
LAMP3	StepCox[both]+Enet[alpha=0.6]
FOXF1	StepCox[both]+Enet[alpha=0.6]
GATA2	StepCox[both]+Enet[alpha=0.6]
PLA2G3	StepCox[both]+Enet[alpha=0.6]
CX3CL1	StepCox[both]+Enet[alpha=0.6]
BCL2L10	StepCox[backward]+Enet[alpha=0.6]
BIK	StepCox[backward]+Enet[alpha=0.6]
BNIP3	StepCox[backward]+Enet[alpha=0.6]
BRCA1	StepCox[backward]+Enet[alpha=0.6]
BTK	StepCox[backward]+Enet[alpha=0.6]
DDIT4	StepCox[backward]+Enet[alpha=0.6]
DIABLO	StepCox[backward]+Enet[alpha=0.6]
HMOX1	StepCox[backward]+Enet[alpha=0.6]
MELK	StepCox[backward]+Enet[alpha=0.6]
MSX1	StepCox[backward]+Enet[alpha=0.6]
NUPR1	StepCox[backward]+Enet[alpha=0.6]
PDK1	StepCox[backward]+Enet[alpha=0.6]
PIK3R1	StepCox[backward]+Enet[alpha=0.6]
PRKDC	StepCox[backward]+Enet[alpha=0.6]
SGPL1	StepCox[backward]+Enet[alpha=0.6]
GSDMB	StepCox[backward]+Enet[alpha=0.6]
CBS	StepCox[backward]+Enet[alpha=0.6]
GLS2	StepCox[backward]+Enet[alpha=0.6]
CDK5R1	StepCox[backward]+Enet[alpha=0.6]
LAMP3	StepCox[backward]+Enet[alpha=0.6]
PRKAA2	StepCox[backward]+Enet[alpha=0.6]
AP1S1	StepCox[backward]+Enet[alpha=0.6]
FOXF1	StepCox[backward]+Enet[alpha=0.6]
GATA2	StepCox[backward]+Enet[alpha=0.6]
PLA2G3	StepCox[backward]+Enet[alpha=0.6]
GAPDH	CoxBoost+GBM
BTK	CoxBoost+GBM
PERP	CoxBoost+GBM
GLS2	CoxBoost+GBM
CDK5R1	CoxBoost+GBM
KRT18	CoxBoost+GBM
CX3CR1	CoxBoost+GBM
DDIT4	CoxBoost+GBM
MSX1	CoxBoost+GBM
BCL2L10	CoxBoost+GBM
NUPR1	CoxBoost+GBM
KRT8	CoxBoost+GBM
BCL2L10	StepCox[both]+Enet[alpha=0.7]
BIK	StepCox[both]+Enet[alpha=0.7]
BNIP3	StepCox[both]+Enet[alpha=0.7]
BRCA1	StepCox[both]+Enet[alpha=0.7]
BTK	StepCox[both]+Enet[alpha=0.7]
DDIT4	StepCox[both]+Enet[alpha=0.7]
HMOX1	StepCox[both]+Enet[alpha=0.7]
MELK	StepCox[both]+Enet[alpha=0.7]
MSX1	StepCox[both]+Enet[alpha=0.7]
NUPR1	StepCox[both]+Enet[alpha=0.7]
PDK1	StepCox[both]+Enet[alpha=0.7]
PIK3R1	StepCox[both]+Enet[alpha=0.7]
PRKDC	StepCox[both]+Enet[alpha=0.7]
SGPL1	StepCox[both]+Enet[alpha=0.7]
GSDMB	StepCox[both]+Enet[alpha=0.7]
CBS	StepCox[both]+Enet[alpha=0.7]
GLS2	StepCox[both]+Enet[alpha=0.7]
CDK5R1	StepCox[both]+Enet[alpha=0.7]
LAMP3	StepCox[both]+Enet[alpha=0.7]
FOXF1	StepCox[both]+Enet[alpha=0.7]
GATA2	StepCox[both]+Enet[alpha=0.7]
PLA2G3	StepCox[both]+Enet[alpha=0.7]
CX3CL1	StepCox[both]+Enet[alpha=0.7]
BCL2L10	StepCox[backward]+Enet[alpha=0.7]
BIK	StepCox[backward]+Enet[alpha=0.7]
BNIP3	StepCox[backward]+Enet[alpha=0.7]
BRCA1	StepCox[backward]+Enet[alpha=0.7]
BTK	StepCox[backward]+Enet[alpha=0.7]
DDIT4	StepCox[backward]+Enet[alpha=0.7]
DIABLO	StepCox[backward]+Enet[alpha=0.7]
HMOX1	StepCox[backward]+Enet[alpha=0.7]
MELK	StepCox[backward]+Enet[alpha=0.7]
MSX1	StepCox[backward]+Enet[alpha=0.7]
NUPR1	StepCox[backward]+Enet[alpha=0.7]
PDK1	StepCox[backward]+Enet[alpha=0.7]
PIK3R1	StepCox[backward]+Enet[alpha=0.7]
PRKDC	StepCox[backward]+Enet[alpha=0.7]
SGPL1	StepCox[backward]+Enet[alpha=0.7]
GSDMB	StepCox[backward]+Enet[alpha=0.7]
CBS	StepCox[backward]+Enet[alpha=0.7]
GLS2	StepCox[backward]+Enet[alpha=0.7]
CDK5R1	StepCox[backward]+Enet[alpha=0.7]
LAMP3	StepCox[backward]+Enet[alpha=0.7]
PRKAA2	StepCox[backward]+Enet[alpha=0.7]
AP1S1	StepCox[backward]+Enet[alpha=0.7]
FOXF1	StepCox[backward]+Enet[alpha=0.7]
GATA2	StepCox[backward]+Enet[alpha=0.7]
PLA2G3	StepCox[backward]+Enet[alpha=0.7]
BCL2L10	Lasso+StepCox[backward]
DDIT4	Lasso+StepCox[backward]
KRT18	Lasso+StepCox[backward]
MSX1	Lasso+StepCox[backward]
NUPR1	Lasso+StepCox[backward]
GLS2	Lasso+StepCox[backward]
GAPDH	Lasso+StepCox[backward]
BCL2L10	StepCox[both]
BIK	StepCox[both]
BNIP3	StepCox[both]
BRCA1	StepCox[both]
BTK	StepCox[both]
DDIT4	StepCox[both]
HMOX1	StepCox[both]
MELK	StepCox[both]
MSX1	StepCox[both]
NUPR1	StepCox[both]
PDK1	StepCox[both]
PIK3R1	StepCox[both]
PRKDC	StepCox[both]
SGPL1	StepCox[both]
GSDMB	StepCox[both]
CBS	StepCox[both]
GLS2	StepCox[both]
CDK5R1	StepCox[both]
LAMP3	StepCox[both]
FOXF1	StepCox[both]
GATA2	StepCox[both]
PLA2G3	StepCox[both]
CX3CL1	StepCox[both]
BCL2L10	StepCox[backward]
BIK	StepCox[backward]
BNIP3	StepCox[backward]
BRCA1	StepCox[backward]
BTK	StepCox[backward]
DDIT4	StepCox[backward]
DIABLO	StepCox[backward]
HMOX1	StepCox[backward]
MELK	StepCox[backward]
MSX1	StepCox[backward]
NUPR1	StepCox[backward]
PDK1	StepCox[backward]
PIK3R1	StepCox[backward]
PRKDC	StepCox[backward]
SGPL1	StepCox[backward]
GSDMB	StepCox[backward]
CBS	StepCox[backward]
GLS2	StepCox[backward]
CDK5R1	StepCox[backward]
LAMP3	StepCox[backward]
PRKAA2	StepCox[backward]
AP1S1	StepCox[backward]
FOXF1	StepCox[backward]
GATA2	StepCox[backward]
PLA2G3	StepCox[backward]
BCL2L10	CoxBoost+StepCox[both]
BTK	CoxBoost+StepCox[both]
DDIT4	CoxBoost+StepCox[both]
KRT18	CoxBoost+StepCox[both]
MSX1	CoxBoost+StepCox[both]
NUPR1	CoxBoost+StepCox[both]
GLS2	CoxBoost+StepCox[both]
CDK5R1	CoxBoost+StepCox[both]
BCL2L10	CoxBoost+StepCox[backward]
BTK	CoxBoost+StepCox[backward]
DDIT4	CoxBoost+StepCox[backward]
KRT18	CoxBoost+StepCox[backward]
MSX1	CoxBoost+StepCox[backward]
NUPR1	CoxBoost+StepCox[backward]
GLS2	CoxBoost+StepCox[backward]
CDK5R1	CoxBoost+StepCox[backward]
BCL2L10	StepCox[both]+Enet[alpha=0.4]
BIK	StepCox[both]+Enet[alpha=0.4]
BNIP3	StepCox[both]+Enet[alpha=0.4]
BRCA1	StepCox[both]+Enet[alpha=0.4]
BTK	StepCox[both]+Enet[alpha=0.4]
DDIT4	StepCox[both]+Enet[alpha=0.4]
HMOX1	StepCox[both]+Enet[alpha=0.4]
MELK	StepCox[both]+Enet[alpha=0.4]
MSX1	StepCox[both]+Enet[alpha=0.4]
NUPR1	StepCox[both]+Enet[alpha=0.4]
PDK1	StepCox[both]+Enet[alpha=0.4]
PIK3R1	StepCox[both]+Enet[alpha=0.4]
PRKDC	StepCox[both]+Enet[alpha=0.4]
SGPL1	StepCox[both]+Enet[alpha=0.4]
GSDMB	StepCox[both]+Enet[alpha=0.4]
CBS	StepCox[both]+Enet[alpha=0.4]
GLS2	StepCox[both]+Enet[alpha=0.4]
CDK5R1	StepCox[both]+Enet[alpha=0.4]
LAMP3	StepCox[both]+Enet[alpha=0.4]
FOXF1	StepCox[both]+Enet[alpha=0.4]
GATA2	StepCox[both]+Enet[alpha=0.4]
PLA2G3	StepCox[both]+Enet[alpha=0.4]
CX3CL1	StepCox[both]+Enet[alpha=0.4]
BCL2L10	StepCox[backward]+Enet[alpha=0.4]
BIK	StepCox[backward]+Enet[alpha=0.4]
BNIP3	StepCox[backward]+Enet[alpha=0.4]
BRCA1	StepCox[backward]+Enet[alpha=0.4]
BTK	StepCox[backward]+Enet[alpha=0.4]
DDIT4	StepCox[backward]+Enet[alpha=0.4]
DIABLO	StepCox[backward]+Enet[alpha=0.4]
HMOX1	StepCox[backward]+Enet[alpha=0.4]
MELK	StepCox[backward]+Enet[alpha=0.4]
MSX1	StepCox[backward]+Enet[alpha=0.4]
NUPR1	StepCox[backward]+Enet[alpha=0.4]
PDK1	StepCox[backward]+Enet[alpha=0.4]
PIK3R1	StepCox[backward]+Enet[alpha=0.4]
PRKDC	StepCox[backward]+Enet[alpha=0.4]
SGPL1	StepCox[backward]+Enet[alpha=0.4]
GSDMB	StepCox[backward]+Enet[alpha=0.4]
CBS	StepCox[backward]+Enet[alpha=0.4]
GLS2	StepCox[backward]+Enet[alpha=0.4]
CDK5R1	StepCox[backward]+Enet[alpha=0.4]
LAMP3	StepCox[backward]+Enet[alpha=0.4]
PRKAA2	StepCox[backward]+Enet[alpha=0.4]
AP1S1	StepCox[backward]+Enet[alpha=0.4]
FOXF1	StepCox[backward]+Enet[alpha=0.4]
GATA2	StepCox[backward]+Enet[alpha=0.4]
PLA2G3	StepCox[backward]+Enet[alpha=0.4]
BCL2L10	StepCox[both]+Enet[alpha=0.3]
BIK	StepCox[both]+Enet[alpha=0.3]
BNIP3	StepCox[both]+Enet[alpha=0.3]
BRCA1	StepCox[both]+Enet[alpha=0.3]
BTK	StepCox[both]+Enet[alpha=0.3]
DDIT4	StepCox[both]+Enet[alpha=0.3]
HMOX1	StepCox[both]+Enet[alpha=0.3]
MELK	StepCox[both]+Enet[alpha=0.3]
MSX1	StepCox[both]+Enet[alpha=0.3]
NUPR1	StepCox[both]+Enet[alpha=0.3]
PDK1	StepCox[both]+Enet[alpha=0.3]
PIK3R1	StepCox[both]+Enet[alpha=0.3]
PRKDC	StepCox[both]+Enet[alpha=0.3]
SGPL1	StepCox[both]+Enet[alpha=0.3]
GSDMB	StepCox[both]+Enet[alpha=0.3]
CBS	StepCox[both]+Enet[alpha=0.3]
GLS2	StepCox[both]+Enet[alpha=0.3]
CDK5R1	StepCox[both]+Enet[alpha=0.3]
LAMP3	StepCox[both]+Enet[alpha=0.3]
FOXF1	StepCox[both]+Enet[alpha=0.3]
GATA2	StepCox[both]+Enet[alpha=0.3]
PLA2G3	StepCox[both]+Enet[alpha=0.3]
CX3CL1	StepCox[both]+Enet[alpha=0.3]
BCL2L10	StepCox[backward]+Enet[alpha=0.3]
BIK	StepCox[backward]+Enet[alpha=0.3]
BNIP3	StepCox[backward]+Enet[alpha=0.3]
BTK	StepCox[backward]+Enet[alpha=0.3]
DDIT4	StepCox[backward]+Enet[alpha=0.3]
DIABLO	StepCox[backward]+Enet[alpha=0.3]
HMOX1	StepCox[backward]+Enet[alpha=0.3]
MELK	StepCox[backward]+Enet[alpha=0.3]
MSX1	StepCox[backward]+Enet[alpha=0.3]
NUPR1	StepCox[backward]+Enet[alpha=0.3]
PDK1	StepCox[backward]+Enet[alpha=0.3]
PRKDC	StepCox[backward]+Enet[alpha=0.3]
SGPL1	StepCox[backward]+Enet[alpha=0.3]
GSDMB	StepCox[backward]+Enet[alpha=0.3]
CBS	StepCox[backward]+Enet[alpha=0.3]
GLS2	StepCox[backward]+Enet[alpha=0.3]
CDK5R1	StepCox[backward]+Enet[alpha=0.3]
LAMP3	StepCox[backward]+Enet[alpha=0.3]
PRKAA2	StepCox[backward]+Enet[alpha=0.3]
FOXF1	StepCox[backward]+Enet[alpha=0.3]
GATA2	StepCox[backward]+Enet[alpha=0.3]
PLA2G3	StepCox[backward]+Enet[alpha=0.3]
BCL2L10	StepCox[both]+CoxBoost
BIK	StepCox[both]+CoxBoost
BNIP3	StepCox[both]+CoxBoost
BRCA1	StepCox[both]+CoxBoost
BTK	StepCox[both]+CoxBoost
DDIT4	StepCox[both]+CoxBoost
HMOX1	StepCox[both]+CoxBoost
MELK	StepCox[both]+CoxBoost
MSX1	StepCox[both]+CoxBoost
NUPR1	StepCox[both]+CoxBoost
PDK1	StepCox[both]+CoxBoost
PIK3R1	StepCox[both]+CoxBoost
PRKDC	StepCox[both]+CoxBoost
SGPL1	StepCox[both]+CoxBoost
GSDMB	StepCox[both]+CoxBoost
CBS	StepCox[both]+CoxBoost
GLS2	StepCox[both]+CoxBoost
CDK5R1	StepCox[both]+CoxBoost
LAMP3	StepCox[both]+CoxBoost
FOXF1	StepCox[both]+CoxBoost
GATA2	StepCox[both]+CoxBoost
PLA2G3	StepCox[both]+CoxBoost
CX3CL1	StepCox[both]+CoxBoost
BCL2L10	StepCox[backward]+CoxBoost
BIK	StepCox[backward]+CoxBoost
BNIP3	StepCox[backward]+CoxBoost
BRCA1	StepCox[backward]+CoxBoost
BTK	StepCox[backward]+CoxBoost
DDIT4	StepCox[backward]+CoxBoost
DIABLO	StepCox[backward]+CoxBoost
HMOX1	StepCox[backward]+CoxBoost
MELK	StepCox[backward]+CoxBoost
MSX1	StepCox[backward]+CoxBoost
NUPR1	StepCox[backward]+CoxBoost
PDK1	StepCox[backward]+CoxBoost
PIK3R1	StepCox[backward]+CoxBoost
PRKDC	StepCox[backward]+CoxBoost
SGPL1	StepCox[backward]+CoxBoost
GSDMB	StepCox[backward]+CoxBoost
CBS	StepCox[backward]+CoxBoost
GLS2	StepCox[backward]+CoxBoost
CDK5R1	StepCox[backward]+CoxBoost
LAMP3	StepCox[backward]+CoxBoost
PRKAA2	StepCox[backward]+CoxBoost
AP1S1	StepCox[backward]+CoxBoost
FOXF1	StepCox[backward]+CoxBoost
GATA2	StepCox[backward]+CoxBoost
PLA2G3	StepCox[backward]+CoxBoost
BCL2L10	StepCox[both]+Enet[alpha=0.5]
BIK	StepCox[both]+Enet[alpha=0.5]
BNIP3	StepCox[both]+Enet[alpha=0.5]
BRCA1	StepCox[both]+Enet[alpha=0.5]
BTK	StepCox[both]+Enet[alpha=0.5]
DDIT4	StepCox[both]+Enet[alpha=0.5]
HMOX1	StepCox[both]+Enet[alpha=0.5]
MELK	StepCox[both]+Enet[alpha=0.5]
MSX1	StepCox[both]+Enet[alpha=0.5]
NUPR1	StepCox[both]+Enet[alpha=0.5]
PDK1	StepCox[both]+Enet[alpha=0.5]
PIK3R1	StepCox[both]+Enet[alpha=0.5]
PRKDC	StepCox[both]+Enet[alpha=0.5]
SGPL1	StepCox[both]+Enet[alpha=0.5]
GSDMB	StepCox[both]+Enet[alpha=0.5]
CBS	StepCox[both]+Enet[alpha=0.5]
GLS2	StepCox[both]+Enet[alpha=0.5]
CDK5R1	StepCox[both]+Enet[alpha=0.5]
LAMP3	StepCox[both]+Enet[alpha=0.5]
FOXF1	StepCox[both]+Enet[alpha=0.5]
GATA2	StepCox[both]+Enet[alpha=0.5]
PLA2G3	StepCox[both]+Enet[alpha=0.5]
CX3CL1	StepCox[both]+Enet[alpha=0.5]
BCL2L10	StepCox[backward]+Enet[alpha=0.5]
BIK	StepCox[backward]+Enet[alpha=0.5]
BNIP3	StepCox[backward]+Enet[alpha=0.5]
BRCA1	StepCox[backward]+Enet[alpha=0.5]
BTK	StepCox[backward]+Enet[alpha=0.5]
DDIT4	StepCox[backward]+Enet[alpha=0.5]
DIABLO	StepCox[backward]+Enet[alpha=0.5]
HMOX1	StepCox[backward]+Enet[alpha=0.5]
MELK	StepCox[backward]+Enet[alpha=0.5]
MSX1	StepCox[backward]+Enet[alpha=0.5]
NUPR1	StepCox[backward]+Enet[alpha=0.5]
PDK1	StepCox[backward]+Enet[alpha=0.5]
PIK3R1	StepCox[backward]+Enet[alpha=0.5]
PRKDC	StepCox[backward]+Enet[alpha=0.5]
SGPL1	StepCox[backward]+Enet[alpha=0.5]
GSDMB	StepCox[backward]+Enet[alpha=0.5]
CBS	StepCox[backward]+Enet[alpha=0.5]
GLS2	StepCox[backward]+Enet[alpha=0.5]
CDK5R1	StepCox[backward]+Enet[alpha=0.5]
LAMP3	StepCox[backward]+Enet[alpha=0.5]
PRKAA2	StepCox[backward]+Enet[alpha=0.5]
AP1S1	StepCox[backward]+Enet[alpha=0.5]
FOXF1	StepCox[backward]+Enet[alpha=0.5]
GATA2	StepCox[backward]+Enet[alpha=0.5]
PLA2G3	StepCox[backward]+Enet[alpha=0.5]
GAPDH	CoxBoost+RSF
KRT18	CoxBoost+RSF
PERP	CoxBoost+RSF
CDK5R1	CoxBoost+RSF
KRT8	CoxBoost+RSF
DDIT4	CoxBoost+RSF
GLS2	CoxBoost+RSF
BCL2L10	CoxBoost+RSF
BTK	CoxBoost+RSF
MSX1	CoxBoost+RSF
NUPR1	CoxBoost+RSF
CX3CR1	CoxBoost+RSF
GAPDH	RSF
ENO1	RSF
KRT18	RSF
DDIT4	RSF
GAPDH	Lasso+GBM
KRT18	Lasso+GBM
PERP	Lasso+GBM
CDK5R1	Lasso+GBM
GLS2	Lasso+GBM
BCL2L10	Lasso+GBM
NUPR1	Lasso+GBM
KRT8	Lasso+GBM
DDIT4	Lasso+GBM
MSX1	Lasso+GBM
GAPDH	GBM
KRT18	GBM
PERP	GBM
BTK	GBM
DAPK2	GBM
ALOX15	GBM
CDK5R1	GBM
GLS2	GBM
ENO1	GBM
DDIT4	GBM
CA9	GBM
BCL2L10	GBM
GSDMB	GBM
E2F2	GBM
KRT8	GBM
IL20RA	GBM
PDK1	GBM
BIK	GBM
G6PD	GBM
MELK	GBM
FGB	GBM
MSX1	GBM
GCLC	GBM
NUPR1	GBM
HMOX1	GBM
CTSG	GBM
BRCA2	GBM
DEPTOR	GBM
ACP5	GBM
CAMP	GBM
E2F1	GBM
SLC7A11	GBM
CX3CL1	GBM
MMP1	GBM
IL6	GBM
PMAIP1	GBM
CX3CR1	GBM
IL33	GBM
PLA2G3	GBM
LAMP3	GBM
PRKAA2	GBM
POU4F1	GBM
P4HB	GBM
DPP4	GBM
PRKDC	GBM
HSPB8	GBM
MLLT11	GBM
GATA2	GBM
CD27	GBM
AIM2	GBM
SESN1	GBM
PPIF	GBM
ADRB2	GBM
TNFRSF25	GBM
UCHL1	GBM
FOXF1	GBM
DAPK1	GBM
GCLM	GBM
SGPL1	GBM
DIABLO	GBM
PIK3R1	GBM
BNIP3	GBM
ADRA1A	GBM
AP1S1	GBM
CBS	GBM
GDNF	GBM
TRIB3	GBM
PTGDS	GBM
NQO1	GBM
DRAM1	GBM
BRCA1	GBM
BCL2L10	StepCox[both]+survivalSVM
BIK	StepCox[both]+survivalSVM
BNIP3	StepCox[both]+survivalSVM
BRCA1	StepCox[both]+survivalSVM
BTK	StepCox[both]+survivalSVM
DDIT4	StepCox[both]+survivalSVM
HMOX1	StepCox[both]+survivalSVM
MELK	StepCox[both]+survivalSVM
MSX1	StepCox[both]+survivalSVM
NUPR1	StepCox[both]+survivalSVM
PDK1	StepCox[both]+survivalSVM
PIK3R1	StepCox[both]+survivalSVM
PRKDC	StepCox[both]+survivalSVM
SGPL1	StepCox[both]+survivalSVM
GSDMB	StepCox[both]+survivalSVM
CBS	StepCox[both]+survivalSVM
GLS2	StepCox[both]+survivalSVM
CDK5R1	StepCox[both]+survivalSVM
LAMP3	StepCox[both]+survivalSVM
FOXF1	StepCox[both]+survivalSVM
GATA2	StepCox[both]+survivalSVM
PLA2G3	StepCox[both]+survivalSVM
CX3CL1	StepCox[both]+survivalSVM
BCL2L10	StepCox[backward]+survivalSVM
BIK	StepCox[backward]+survivalSVM
BNIP3	StepCox[backward]+survivalSVM
BRCA1	StepCox[backward]+survivalSVM
BTK	StepCox[backward]+survivalSVM
DDIT4	StepCox[backward]+survivalSVM
DIABLO	StepCox[backward]+survivalSVM
HMOX1	StepCox[backward]+survivalSVM
MELK	StepCox[backward]+survivalSVM
MSX1	StepCox[backward]+survivalSVM
NUPR1	StepCox[backward]+survivalSVM
PDK1	StepCox[backward]+survivalSVM
PIK3R1	StepCox[backward]+survivalSVM
PRKDC	StepCox[backward]+survivalSVM
SGPL1	StepCox[backward]+survivalSVM
GSDMB	StepCox[backward]+survivalSVM
CBS	StepCox[backward]+survivalSVM
GLS2	StepCox[backward]+survivalSVM
CDK5R1	StepCox[backward]+survivalSVM
LAMP3	StepCox[backward]+survivalSVM
PRKAA2	StepCox[backward]+survivalSVM
AP1S1	StepCox[backward]+survivalSVM
FOXF1	StepCox[backward]+survivalSVM
GATA2	StepCox[backward]+survivalSVM
PLA2G3	StepCox[backward]+survivalSVM
GAPDH	Lasso+RSF
KRT18	Lasso+RSF
CDK5R1	Lasso+RSF
KRT8	Lasso+RSF
PERP	Lasso+RSF
DDIT4	Lasso+RSF
MSX1	Lasso+RSF
BCL2L10	Lasso+RSF
GLS2	Lasso+RSF
NUPR1	Lasso+RSF
BTK	StepCox[both]+GBM
DDIT4	StepCox[both]+GBM
GLS2	StepCox[both]+GBM
CDK5R1	StepCox[both]+GBM
MELK	StepCox[both]+GBM
BIK	StepCox[both]+GBM
BCL2L10	StepCox[both]+GBM
HMOX1	StepCox[both]+GBM
NUPR1	StepCox[both]+GBM
GATA2	StepCox[both]+GBM
GSDMB	StepCox[both]+GBM
MSX1	StepCox[both]+GBM
PRKDC	StepCox[both]+GBM
PLA2G3	StepCox[both]+GBM
PDK1	StepCox[both]+GBM
FOXF1	StepCox[both]+GBM
CX3CL1	StepCox[both]+GBM
LAMP3	StepCox[both]+GBM
BRCA1	StepCox[both]+GBM
PIK3R1	StepCox[both]+GBM
BNIP3	StepCox[both]+GBM
SGPL1	StepCox[both]+GBM
CBS	StepCox[both]+GBM
BTK	StepCox[backward]+GBM
GLS2	StepCox[backward]+GBM
DDIT4	StepCox[backward]+GBM
CDK5R1	StepCox[backward]+GBM
MELK	StepCox[backward]+GBM
HMOX1	StepCox[backward]+GBM
BCL2L10	StepCox[backward]+GBM
NUPR1	StepCox[backward]+GBM
BIK	StepCox[backward]+GBM
GSDMB	StepCox[backward]+GBM
GATA2	StepCox[backward]+GBM
MSX1	StepCox[backward]+GBM
PLA2G3	StepCox[backward]+GBM
PDK1	StepCox[backward]+GBM
PRKDC	StepCox[backward]+GBM
FOXF1	StepCox[backward]+GBM
LAMP3	StepCox[backward]+GBM
PRKAA2	StepCox[backward]+GBM
BRCA1	StepCox[backward]+GBM
PIK3R1	StepCox[backward]+GBM
BNIP3	StepCox[backward]+GBM
SGPL1	StepCox[backward]+GBM
CBS	StepCox[backward]+GBM
DIABLO	StepCox[backward]+GBM
AP1S1	StepCox[backward]+GBM
DDIT4	StepCox[both]+RSF
CDK5R1	StepCox[both]+RSF
BIK	StepCox[both]+RSF
BCL2L10	StepCox[both]+RSF
GLS2	StepCox[both]+RSF
BTK	StepCox[both]+RSF
PRKDC	StepCox[both]+RSF
MELK	StepCox[both]+RSF
MSX1	StepCox[both]+RSF
GSDMB	StepCox[both]+RSF
NUPR1	StepCox[both]+RSF
PIK3R1	StepCox[both]+RSF
HMOX1	StepCox[both]+RSF
CX3CL1	StepCox[both]+RSF
PLA2G3	StepCox[both]+RSF
BNIP3	StepCox[both]+RSF
LAMP3	StepCox[both]+RSF
CBS	StepCox[both]+RSF
GATA2	StepCox[both]+RSF
PDK1	StepCox[both]+RSF
FOXF1	StepCox[both]+RSF
BRCA1	StepCox[both]+RSF
SGPL1	StepCox[both]+RSF
DDIT4	StepCox[backward]+RSF
BCL2L10	StepCox[backward]+RSF
CDK5R1	StepCox[backward]+RSF
BIK	StepCox[backward]+RSF
BTK	StepCox[backward]+RSF
GLS2	StepCox[backward]+RSF
MELK	StepCox[backward]+RSF
PRKDC	StepCox[backward]+RSF
NUPR1	StepCox[backward]+RSF
PIK3R1	StepCox[backward]+RSF
HMOX1	StepCox[backward]+RSF
MSX1	StepCox[backward]+RSF
PLA2G3	StepCox[backward]+RSF
LAMP3	StepCox[backward]+RSF
GSDMB	StepCox[backward]+RSF
FOXF1	StepCox[backward]+RSF
BNIP3	StepCox[backward]+RSF
PDK1	StepCox[backward]+RSF
GATA2	StepCox[backward]+RSF
CBS	StepCox[backward]+RSF
PRKAA2	StepCox[backward]+RSF
BRCA1	StepCox[backward]+RSF
AP1S1	StepCox[backward]+RSF
SGPL1	StepCox[backward]+RSF
BCL2L10	StepCox[both]+SuperPC
BIK	StepCox[both]+SuperPC
BNIP3	StepCox[both]+SuperPC
BRCA1	StepCox[both]+SuperPC
BTK	StepCox[both]+SuperPC
DDIT4	StepCox[both]+SuperPC
HMOX1	StepCox[both]+SuperPC
MELK	StepCox[both]+SuperPC
MSX1	StepCox[both]+SuperPC
NUPR1	StepCox[both]+SuperPC
PIK3R1	StepCox[both]+SuperPC
PRKDC	StepCox[both]+SuperPC
GLS2	StepCox[both]+SuperPC
CDK5R1	StepCox[both]+SuperPC
LAMP3	StepCox[both]+SuperPC
FOXF1	StepCox[both]+SuperPC
GATA2	StepCox[both]+SuperPC
PLA2G3	StepCox[both]+SuperPC
CX3CL1	StepCox[both]+SuperPC
BCL2L10	StepCox[backward]+SuperPC
BIK	StepCox[backward]+SuperPC
BNIP3	StepCox[backward]+SuperPC
BRCA1	StepCox[backward]+SuperPC
BTK	StepCox[backward]+SuperPC
DDIT4	StepCox[backward]+SuperPC
HMOX1	StepCox[backward]+SuperPC
MELK	StepCox[backward]+SuperPC
MSX1	StepCox[backward]+SuperPC
NUPR1	StepCox[backward]+SuperPC
PIK3R1	StepCox[backward]+SuperPC
PRKDC	StepCox[backward]+SuperPC
GLS2	StepCox[backward]+SuperPC
CDK5R1	StepCox[backward]+SuperPC
LAMP3	StepCox[backward]+SuperPC
PRKAA2	StepCox[backward]+SuperPC
AP1S1	StepCox[backward]+SuperPC
FOXF1	StepCox[backward]+SuperPC
GATA2	StepCox[backward]+SuperPC
PLA2G3	StepCox[backward]+SuperPC

## Sheet: Table S9
Table S9. C-index for all models in whole cohorts.
ID	TCGA	GSE31210	GSE68465	GSE72094
Lasso+StepCox[both]	0.666951	0.62496	0.607934	0.64092
survivalSVM	0.561162	0.719563	0.572673	0.616752
CoxBoost+survivalSVM	0.618856	0.717796	0.579771	0.622347
Ridge	0.67838	0.679088	0.631914	0.681212
Lasso+survivalSVM	0.637931	0.708802	0.591383	0.6488
SuperPC	0.651862	0.688885	0.617357	0.665718
CoxBoost+Ridge	0.676733	0.623675	0.612479	0.66191
Enet[alpha=0.1]	0.676754	0.66142	0.624364	0.676014
CoxBoost+Enet[alpha=0.1]	0.676754	0.62239	0.612842	0.660785
Enet[alpha=0.2]	0.678543	0.652586	0.622944	0.672505
Enet[alpha=0.3]	0.652289	0.690973	0.601863	0.651349
CoxBoost+Enet[alpha=0.3]	0.677567	0.618214	0.613521	0.659593
CoxBoost+Enet[alpha=0.2]	0.677059	0.620141	0.613174	0.659891
Enet[alpha=0.4]	0.674822	0.646322	0.619381	0.665916
CoxBoost+Enet[alpha=0.4]	0.678767	0.607292	0.613189	0.659096
Lasso+CoxBoost	0.669554	0.62496	0.612978	0.649959
Enet[alpha=0.5]	0.656539	0.683906	0.605216	0.651945
CoxBoost	0.656987	0.688885	0.60434	0.645754
CoxBoost+Enet[alpha=0.5]	0.678624	0.608898	0.613083	0.658798
Enet[alpha=0.6]	0.669229	0.656119	0.616179	0.660288
CoxBoost+Enet[alpha=0.6]	0.678197	0.612592	0.613325	0.658633
CoxBoost+Enet[alpha=0.7]	0.678441	0.607613	0.61334	0.65903
CoxBoost+Enet[alpha=0.8]	0.678726	0.604883	0.613491	0.658997
Enet[alpha=0.8]	0.643992	0.714905	0.590885	0.631551
Lasso	0.648222	0.706714	0.595506	0.637411
Enet[alpha=0.7]	0.669493	0.657244	0.616315	0.660189
CoxBoost+Enet[alpha=0.9]	0.679296	0.602473	0.613612	0.659394
CoxBoost+Lasso	0.679153	0.600707	0.613506	0.659659
Lasso+plsRcox	0.661013	0.655316	0.605956	0.660851
CoxBoost+plsRcox	0.669209	0.646482	0.608523	0.665188
CoxBoost+StepCox[forward]	0.679194	0.596209	0.61325	0.659692
Lasso+StepCox[forward]	0.670144	0.598779	0.612253	0.650654
CoxBoost+SuperPC	0.660627	0.657726	0.600051	0.660122
StepCox[forward]	0.713908	0.530678	0.585554	0.601556
plsRcox	0.664491	0.668648	0.611135	0.677835
Lasso+SuperPC	0.650703	0.677963	0.599825	0.657375
StepCox[both]+Ridge	0.691416	0.606168	0.621691	0.64102
StepCox[backward]+Ridge	0.69465	0.583681	0.613778	0.621321
StepCox[both]+plsRcox	0.681492	0.579987	0.614231	0.655785
StepCox[backward]+plsRcox	0.673561	0.616608	0.612057	0.647774
StepCox[both]+Enet[alpha=0.9]	0.695341	0.568905	0.604355	0.626221
StepCox[backward]+Enet[alpha=0.9]	0.698391	0.545615	0.595008	0.598643
StepCox[both]+Enet[alpha=0.1]	0.69105	0.612592	0.623986	0.642576
StepCox[backward]+Enet[alpha=0.1]	0.696703	0.571314	0.607254	0.610727
StepCox[both]+Enet[alpha=0.8]	0.695504	0.565371	0.601773	0.624797
StepCox[backward]+Enet[alpha=0.8]	0.680089	0.622069	0.629498	0.648072
StepCox[both]+Enet[alpha=0.2]	0.695117	0.572278	0.607179	0.628108
StepCox[backward]+Enet[alpha=0.2]	0.698595	0.544491	0.594766	0.598775
StepCox[both]+Lasso	0.695158	0.561677	0.599009	0.623307
StepCox[backward]+Lasso	0.679784	0.621908	0.629619	0.647476
StepCox[both]+Enet[alpha=0.6]	0.695605	0.564889	0.601818	0.624863
StepCox[backward]+Enet[alpha=0.6]	0.69829	0.544812	0.594328	0.598179
CoxBoost+GBM	0.751185	0.631545	0.607088	0.655752
StepCox[both]+Enet[alpha=0.7]	0.695605	0.570993	0.605608	0.627082
StepCox[backward]+Enet[alpha=0.7]	0.698168	0.544651	0.593362	0.596656
Lasso+StepCox[backward]	0.666951	0.62496	0.607934	0.64092
StepCox[both]	0.694833	0.553164	0.594539	0.620129
StepCox[backward]	0.697293	0.531802	0.589118	0.592385
CoxBoost+StepCox[both]	0.674801	0.588821	0.603223	0.649197
CoxBoost+StepCox[backward]	0.674801	0.588821	0.603223	0.649197
StepCox[both]+Enet[alpha=0.4]	0.695443	0.571153	0.605986	0.627346
StepCox[backward]+Enet[alpha=0.4]	0.69833	0.549631	0.596397	0.600596
StepCox[both]+Enet[alpha=0.3]	0.695239	0.57292	0.607375	0.628207
StepCox[backward]+Enet[alpha=0.3]	0.684725	0.623032	0.628562	0.641748
StepCox[both]+CoxBoost	0.694385	0.581433	0.611785	0.630823
StepCox[backward]+CoxBoost	0.695707	0.577096	0.60955	0.611885
StepCox[both]+Enet[alpha=0.5]	0.694751	0.580148	0.611528	0.630591
StepCox[backward]+Enet[alpha=0.5]	0.698086	0.54417	0.593301	0.596689
CoxBoost+RSF	0.925935	0.666238	0.595008	0.644628
RSF	0.94194	0.681176	0.622808	0.661314
Lasso+GBM	0.734102	0.676839	0.609097	0.652806
GBM	0.783336	0.681658	0.628124	0.661679
StepCox[both]+survivalSVM	0.520774	0.640379	0.535857	0.492203
StepCox[backward]+survivalSVM	0.547862	0.658689	0.572673	0.56388
Lasso+RSF	0.923373	0.684709	0.597167	0.641583
StepCox[both]+GBM	0.779554	0.644876	0.63199	0.645588
StepCox[backward]+GBM	0.792366	0.642788	0.630616	0.638537
StepCox[both]+RSF	0.940842	0.649695	0.631205	0.641914
StepCox[backward]+RSF	0.942306	0.655316	0.62823	0.642874
StepCox[both]+SuperPC	0.629593	0.672502	0.632337	0.642543
StepCox[backward]+SuperPC	0.623615	0.65355	0.615711	0.645224

## Sheet: Table S10
Table S10. Computation of CDS for TCGA and GEO cohorts based on the RFS model.
ID	CDS
TCGA-NJ-A4YI	91.9184
TCGA-55-8506	61.0201
TCGA-NJ-A55O	45.569
TCGA-35-3615	40.5257
TCGA-NJ-A55A	29.0711
TCGA-97-7938	101.084
TCGA-86-8672	143.962
TCGA-50-6673	115.253
TCGA-86-8074	59.1863
TCGA-55-A493	83.0723
TCGA-93-A4JO	87.9447
TCGA-91-6849	39.8678
TCGA-91-8499	84.8605
TCGA-73-4677	94.9435
TCGA-99-8032	27.447
TCGA-91-A4BC	45.107
TCGA-55-8616	55.4787
TCGA-NJ-A4YP	79.9874
TCGA-L9-A5IP	142.228
TCGA-91-6830	82.5824
TCGA-64-5775	152.558
TCGA-05-5715	55.2174
TCGA-MP-A4TC	120.97
TCGA-91-6835	44.3483
TCGA-MN-A4N5	52.3718
TCGA-95-8494	95.4704
TCGA-95-7562	127.273
TCGA-05-4415	155.563
TCGA-44-2666	91.091
TCGA-55-A490	126.707
TCGA-86-A4D0	116.205
TCGA-55-6975	144.878
TCGA-55-7727	38.2581
TCGA-50-6591	136.636
TCGA-05-4250	135.076
TCGA-86-8055	109.425
TCGA-69-8255	56.5587
TCGA-73-4670	127.902
TCGA-38-A44F	34.9789
TCGA-69-7978	34.9861
TCGA-86-8056	33.7429
TCGA-62-8394	113.995
TCGA-67-6216	56.8358
TCGA-05-5423	29.612
TCGA-55-8092	101.433
TCGA-MP-A4T8	127.828
TCGA-97-8174	87.4138
TCGA-69-7765	33.6598
TCGA-MP-A4T7	112.28
TCGA-55-6712	128.552
TCGA-78-7146	149.635
TCGA-67-6215	44.2339
TCGA-55-6978	115.284
TCGA-86-6851	34.4923
TCGA-78-7158	87.6543
TCGA-35-4123	79.0012
TCGA-69-7974	76.4396
TCGA-93-8067	76.5427
TCGA-69-7761	63.8801
TCGA-55-7914	90.54
TCGA-50-6595	145.212
TCGA-L9-A443	99.1115
TCGA-69-7760	52.2433
TCGA-71-8520	102.124
TCGA-44-7662	36.9602
TCGA-91-6848	58.2028
TCGA-35-4122	69.247
TCGA-69-7973	57.7355
TCGA-55-6979	88.1637
TCGA-55-7284	91.8473
TCGA-78-7536	130.526
TCGA-05-4402	106.829
TCGA-50-5072	143.053
TCGA-71-6725	47.5725
TCGA-50-5936	138.303
TCGA-78-7166	130.08
TCGA-49-AAR9	164.928
TCGA-44-8120	40.3624
TCGA-35-5375	79.8876
TCGA-49-4507	140.658
TCGA-05-4418	138.094
TCGA-05-5429	138.957
TCGA-73-4676	123.442
TCGA-50-5930	106.822
TCGA-44-8119	65.5242
TCGA-44-A47B	55.347
TCGA-78-7161	98.7245
TCGA-4B-A93V	95.5019
TCGA-05-4396	100.124
TCGA-L9-A444	24.8768
TCGA-MP-A4TD	80.5816
TCGA-50-7109	88.5049
TCGA-91-6831	40.8794
TCGA-78-8660	104.938
TCGA-78-7542	141.594
TCGA-91-6828	34.9314
TCGA-50-6593	90.6076
TCGA-MP-A4TF	134.265
TCGA-MP-A4TJ	77.3568
TCGA-73-A9RS	99.4723
TCGA-55-7907	99.1475
TCGA-44-A47G	32.446
TCGA-86-8585	56.3619
TCGA-38-4631	130.063
TCGA-49-6761	55.1192
TCGA-05-4422	33.3224
TCGA-50-6594	110.635
TCGA-91-6840	45.8326
TCGA-55-8620	103.035
TCGA-86-6562	92.7075
TCGA-95-7944	60.9272
TCGA-49-4490	98.3369
TCGA-44-8117	49.4144
TCGA-67-3774	21.8555
TCGA-69-7979	47.4022
TCGA-44-A4SU	82.6597
TCGA-69-8254	42.544
TCGA-69-7980	41.5307
TCGA-62-A46Y	77.4467
TCGA-69-7764	42.2461
TCGA-86-A4P7	23.5858
TCGA-44-A4SS	46.1199
TCGA-55-8619	29.6202
TCGA-91-6836	61.847
TCGA-55-8507	41.8974
TCGA-67-6217	21.3366
TCGA-86-8668	25.46
TCGA-53-7813	34.2733
TCGA-69-8253	44.1438
TCGA-05-4384	34.522
TCGA-67-3773	23.5501
TCGA-49-4505	72.2788
TCGA-MP-A4TI	109.798
TCGA-50-5931	121.512
TCGA-91-8497	67.8557
TCGA-L4-A4E6	23.2572
TCGA-55-6543	34.9064
TCGA-97-8179	33.2935
TCGA-55-8505	77.3095
TCGA-55-A4DF	93.4154
TCGA-55-7725	34.6844
TCGA-L9-A50W	90.3214
TCGA-86-8359	100.473
TCGA-62-8398	139.953
TCGA-55-8615	31.9081
TCGA-67-4679	25.1524
TCGA-38-6178	42.7042
TCGA-05-4417	23.3941
TCGA-05-5420	33.3339
TCGA-05-4434	115.836
TCGA-50-5939	123.865
TCGA-55-8087	30.1522
TCGA-55-6970	88.3988
TCGA-44-A47A	35.0868
TCGA-73-4668	56.3304
TCGA-55-7816	74.712
TCGA-97-8176	110.006
TCGA-55-8299	85.0675
TCGA-L9-A8F4	30.1974
TCGA-95-7948	43.839
TCGA-55-8097	23.8383
TCGA-95-7947	40.558
TCGA-55-8302	83.178
TCGA-50-5051	87.7043
TCGA-55-A494	46.5464
TCGA-97-7941	49.5128
TCGA-44-A479	25.0954
TCGA-55-7573	15.9377
TCGA-49-6742	109.695
TCGA-91-7771	29.5083
TCGA-97-8177	37.0963
TCGA-44-6779	129.098
TCGA-95-7043	89.5461
TCGA-91-8496	24.0593
TCGA-S2-AA1A	27.6889
TCGA-55-8621	19.2298
TCGA-55-8204	64.2843
TCGA-55-8514	35.2227
TCGA-49-6745	59.397
TCGA-93-A4JQ	32.8181
TCGA-93-7348	30.9501
TCGA-55-8301	27.4527
TCGA-55-8614	42.0018
TCGA-55-7911	45.2293
TCGA-55-8510	23.0701
TCGA-97-A4M3	32.1945
TCGA-55-8094	41.0335
TCGA-97-8172	21.8069
TCGA-55-A57B	33.8366
TCGA-55-8203	25.5532
TCGA-J2-A4AD	94.0171
TCGA-97-8175	52.54
TCGA-55-8511	37.6657
TCGA-95-A4VN	46.43
TCGA-44-7661	106.232
TCGA-55-7913	101.622
TCGA-97-7937	41.5904
TCGA-L9-A7SV	37.1793
TCGA-55-7903	46.9635
TCGA-97-A4M6	35.7126
TCGA-97-8171	45.2374
TCGA-95-7567	51.4227
TCGA-67-3772	31.8134
TCGA-44-7669	111.418
TCGA-93-A4JP	31.8442
TCGA-05-4403	49.2727
TCGA-L4-A4E5	28.7882
TCGA-MP-A4TK	83.5944
TCGA-78-7147	83.2593
TCGA-69-A59K	47.4712
TCGA-44-7660	59.863
TCGA-78-7154	114.112
TCGA-62-A46P	88.4067
TCGA-44-6145	40.8119
TCGA-55-A492	42.1492
TCGA-55-8090	98.7635
TCGA-55-8205	52.5056
TCGA-55-8091	24.3108
TCGA-97-A4M1	19.8633
TCGA-NJ-A55R	32.7017
TCGA-55-7994	57.4906
TCGA-91-A4BD	21.9243
TCGA-86-7954	36.7581
TCGA-95-A4VP	33.1732
TCGA-55-8512	73.7932
TCGA-05-4382	30.2351
TCGA-55-A4DG	31.2631
TCGA-55-7283	32.6467
TCGA-05-4405	22.0514
TCGA-67-3771	41.9402
TCGA-67-3770	40.0602
TCGA-97-A4LX	22.1785
TCGA-NJ-A7XG	39.1876
TCGA-55-8508	33.8438
TCGA-97-A4M2	15.3065
TCGA-50-5044	105.169
TCGA-86-7714	85.4841
TCGA-78-7148	105.362
TCGA-55-A491	36.9016
TCGA-97-8552	19.249
TCGA-64-1677	78.8182
TCGA-97-A4M7	17.6932
TCGA-55-A48Y	53.1994
TCGA-97-A4M5	21.9213
TCGA-55-A48Z	33.1752
TCGA-95-A4VK	51.0429
TCGA-55-7726	53.3371
TCGA-97-A4M0	28.73
TCGA-50-5935	65.0526
TCGA-86-8358	53.9974
TCGA-99-8033	110.903
TCGA-97-8547	40.911
TCGA-44-6774	27.1562
TCGA-99-AA5R	23.7608
TCGA-L9-A743	33.5623
TCGA-78-7150	118.538
TCGA-05-4425	44.171
TCGA-55-7576	31.2123
TCGA-05-5428	48.6002
TCGA-55-8208	22.569
TCGA-49-AAQV	77.0664
TCGA-49-6767	63.2107
TCGA-93-7347	14.7042
TCGA-55-A48X	24.6822
TCGA-69-7763	30.1053
TCGA-44-7659	25.0414
TCGA-86-8075	76.6583
TCGA-78-7160	85.4373
TCGA-86-8280	17.849
TCGA-55-1592	67.3932
TCGA-55-8089	85.4377
TCGA-44-6148	26.2751
TCGA-55-7728	45.4677
TCGA-44-6775	21.3814
TCGA-55-7724	39.0197
TCGA-73-4659	87.1713
TCGA-93-A4JN	34.1036
TCGA-44-7672	27.7315
TCGA-55-8096	74.5357
TCGA-J2-8194	44.0803
TCGA-44-6146	50.151
TCGA-05-4433	36.6679
TCGA-05-4397	85.1153
TCGA-86-A4JF	71.2989
TCGA-J2-8192	37.4436
TCGA-86-8073	41.0911
TCGA-MP-A4TH	20.6773
TCGA-99-7458	32.0393
TCGA-55-6984	97.8311
TCGA-05-4432	25.7961
TCGA-44-2668	82.5138
TCGA-05-4430	31.773
TCGA-55-7815	47.3381
TCGA-97-7554	29.615
TCGA-50-6592	107.134
TCGA-05-4426	37.1285
TCGA-55-8513	18.7373
TCGA-78-7539	25.0455
TCGA-05-4427	30.5271
TCGA-38-7271	66.574
TCGA-73-4666	54.2797
TCGA-86-A4P8	25.0151
TCGA-86-8674	33.3903
TCGA-78-7220	92.5157
TCGA-44-4112	71.5062
TCGA-69-8453	23.6864
TCGA-83-5908	48.922
TCGA-55-7570	72.7425
TCGA-78-7145	82.8764
TCGA-MN-A4N1	31.7666
TCGA-50-8460	25.0864
TCGA-95-8039	24.9134
TCGA-86-8671	22.539
TCGA-91-6847	62.7448
TCGA-44-6147	26.2914
TCGA-44-5645	23.8855
TCGA-49-4487	64.6787
TCGA-86-8673	35.4191
TCGA-44-5644	43.6263
TCGA-64-5779	29.4909
TCGA-38-4629	80.0996
TCGA-64-5815	48.1765
TCGA-49-4488	65.2502
TCGA-55-7281	39.7211
TCGA-49-AAR4	67.9471
TCGA-44-7670	54.8385
TCGA-05-5425	23.0662
TCGA-55-8206	21.5582
TCGA-44-7671	47.4706
TCGA-55-7995	42.4224
TCGA-49-4510	65.9613
TCGA-MP-A4TE	77.1019
TCGA-86-A456	25.8565
TCGA-55-8085	28.6348
TCGA-49-4512	51.6786
TCGA-62-A472	33.3677
TCGA-05-4420	32.5065
TCGA-05-4424	29.6255
TCGA-73-4675	66.3572
TCGA-53-7626	48.3269
TCGA-55-5899	54.9661
TCGA-86-8669	26.6741
TCGA-86-8278	32.268
TCGA-86-7701	22.9002
TCGA-86-8279	30.6778
TCGA-78-7535	70.1287
TCGA-MP-A4TA	84.9045
TCGA-55-7227	49.0787
TCGA-78-7156	54.4125
TCGA-55-8207	20.3307
TCGA-44-6777	55.7247
TCGA-J2-A4AG	24.1622
TCGA-86-8076	18.7138
TCGA-55-7574	59.2856
TCGA-55-6982	65.5892
TCGA-86-7953	33.5749
TCGA-49-4506	94.3512
TCGA-44-5643	49.7315
TCGA-44-3919	54.8815
TCGA-44-3918	20.3813
TCGA-55-7910	27.3425
TCGA-53-7624	91.8502
TCGA-86-7711	75.59
TCGA-99-8025	34.5732
TCGA-53-A4EZ	31.2772
TCGA-86-7955	43.7113
TCGA-38-4630	67.0196
TCGA-J2-A4AE	23.1202
TCGA-49-4494	80.5696
TCGA-44-7667	47.7151
TCGA-75-6214	75.1236
TCGA-99-8028	19.9332
TCGA-50-8459	32.2129
TCGA-50-8457	12.9262
TCGA-64-1680	30.0491
TCGA-05-4390	35.7946
TCGA-44-3396	28.3818
TCGA-49-AARN	52.224
TCGA-38-4627	53.2853
TCGA-86-8054	39.1105
TCGA-86-7713	32.373
TCGA-44-2661	15.1009
TCGA-44-3398	34.5826
TCGA-64-1681	45.8243
TCGA-78-7155	78.5352
TCGA-MN-A4N4	32.169
TCGA-55-1594	25.6632
TCGA-44-3917	34.0328
TCGA-73-7498	15.4377
TCGA-64-1678	38.1349
TCGA-62-A470	53.7254
TCGA-78-7540	65.8708
TCGA-78-8648	44.8064
TCGA-78-7152	43.7543
TCGA-62-8395	22.0625
TCGA-49-AARE	57.7984
TCGA-55-6985	19.2933
TCGA-50-5932	50.324
TCGA-55-6969	21.1797
TCGA-62-A471	57.7513
TCGA-91-6829	51.8229
TCGA-MP-A4T9	51.0355
TCGA-50-6597	59.5542
TCGA-95-7039	41.0837
TCGA-44-2662	28.1422
TCGA-97-7546	11.8784
TCGA-50-6590	54.8106
TCGA-62-8397	26.0117
TCGA-55-6968	48.1588
TCGA-44-2665	20.9554
TCGA-64-5778	22.6049
TCGA-44-2655	21.6138
TCGA-75-5147	21.6614
TCGA-44-2657	11.1729
TCGA-38-4632	48.4613
TCGA-44-2659	15.5337
TCGA-05-4389	23.9068
TCGA-55-6981	49.1104
TCGA-55-6971	15.4806
TCGA-49-4501	37.0856
TCGA-44-2656	18.9794
TCGA-05-4398	31.395
TCGA-NJ-A4YQ	22.234
TCGA-50-5066	26.4037
TCGA-62-A46O	66.7509
TCGA-50-5941	28.6152
TCGA-55-1595	24.147
TCGA-38-4628	47.2706
TCGA-62-8402	49.3524
TCGA-50-5068	28.0694
TCGA-MP-A4SY	67.4001
TCGA-75-6212	40.2702
TCGA-05-4249	18.3458
TCGA-78-7633	38.1023
TCGA-73-7499	35.1933
TCGA-64-5781	42.5986
TCGA-73-4658	32.4947
TCGA-50-5946	21.1617
TCGA-49-6743	38.9849
TCGA-78-7537	36.8982
TCGA-55-6972	39.366
TCGA-62-A46S	26.371
TCGA-49-6744	13.9512
TCGA-49-4514	30.9839
TCGA-62-A46R	29.9346
TCGA-64-1676	22.2721
TCGA-50-5944	14.0144
TCGA-MP-A4SW	25.8834
TCGA-MP-A4T6	33.9566
TCGA-O1-A52J	23.5512
TCGA-50-5055	26.0427
TCGA-50-5942	14.5886
TCGA-44-6778	22.6296
TCGA-97-7553	19.2779
TCGA-49-AAR3	25.0273
TCGA-97-7552	18.5464
TCGA-97-7547	19.472
TCGA-78-7159	15.4256
TCGA-75-5125	37.1846
TCGA-55-1596	33.3494
TCGA-62-A46U	28.2095
TCGA-55-6980	20.736
TCGA-55-6987	11.4295
TCGA-NJ-A4YF	30.2759
TCGA-50-5045	23.6323
TCGA-62-A46V	26.3317
TCGA-49-AAR2	23.5872
TCGA-MP-A5C7	20.2595
TCGA-NJ-A4YG	18.2068
TCGA-49-4486	33.517
TCGA-78-8655	19.2887
TCGA-75-5146	12.767
TCGA-50-5933	37.9727
TCGA-55-6642	18.6776
TCGA-64-1679	40.166
TCGA-73-4662	11.8625
TCGA-75-6206	12.6342
TCGA-80-5611	36.3859
TCGA-44-6776	21.7372
TCGA-MP-A4T4	15.8766
TCGA-MP-A4SV	22.112
TCGA-64-5774	23.9007
TCGA-78-7167	26.2031
TCGA-62-8399	22.9461
TCGA-55-6983	14.7221
TCGA-80-5608	22.7325
TCGA-38-4625	40.1488
TCGA-75-7027	54.7969
TCGA-50-5049	13.5989
TCGA-78-7162	18.0446
TCGA-55-6986	23.4195
TCGA-75-7025	11.5201
TCGA-78-8662	36.7219
TCGA-78-7153	19.7567
TCGA-38-4626	14.8793
TCGA-49-AARO	14.4453
TCGA-78-7149	20.5428
TCGA-49-AAR0	15.406
TCGA-78-7143	19.0143
TCGA-49-AARR	13.5559
TCGA-49-AARQ	24.7399
TCGA-78-8640	22.6699
TCGA-78-7163	33.2509
GSM773540	93.734
GSM773541	90.4481
GSM773542	96.0427
GSM773543	86.5976
GSM773544	60.0545
GSM773545	65.3347
GSM773546	90.4961
GSM773547	71.0011
GSM773548	70.7712
GSM773549	52.8857
GSM773550	82.5726
GSM773551	41.9736
GSM773552	140.122
GSM773553	83.4568
GSM773554	90.7899
GSM773555	79.7689
GSM773556	75.9714
GSM773557	68.3509
GSM773558	121.007
GSM773559	101.992
GSM773560	101.646
GSM773561	63.3747
GSM773562	95.0207
GSM773563	82.7771
GSM773564	67.2439
GSM773565	117.198
GSM773566	79.826
GSM773567	36.1764
GSM773568	79.3286
GSM773569	40.9842
GSM773570	75.8614
GSM773571	61.0531
GSM773572	73.2079
GSM773573	130.209
GSM773574	72.2016
GSM773575	97.2889
GSM773576	51.8389
GSM773577	65.6336
GSM773578	83.7805
GSM773579	53.3048
GSM773580	57.5395
GSM773581	117.357
GSM773582	73.899
GSM773583	101.53
GSM773584	62.4017
GSM773585	86.1788
GSM773586	97.7461
GSM773587	76.9481
GSM773588	45.3305
GSM773589	83.2974
GSM773590	95.5727
GSM773591	85.239
GSM773592	105.023
GSM773593	75.9137
GSM773594	50.2754
GSM773595	47.9283
GSM773596	41.164
GSM773597	59.9363
GSM773598	110.599
GSM773599	63.5562
GSM773600	54.8575
GSM773601	133.864
GSM773602	28.2449
GSM773603	110.886
GSM773604	111.541
GSM773605	52.4535
GSM773606	31.0007
GSM773607	35.4441
GSM773608	43.3844
GSM773609	34.7669
GSM773610	59.7922
GSM773611	39.4277
GSM773612	57.2999
GSM773613	68.7069
GSM773614	34.8147
GSM773615	105.581
GSM773616	119.368
GSM773617	56.8716
GSM773618	39.7233
GSM773619	33.0462
GSM773620	47.7881
GSM773621	103.594
GSM773622	41.9759
GSM773623	35.9791
GSM773624	60.3203
GSM773625	38.144
GSM773626	69.7664
GSM773627	50.0088
GSM773628	89.9531
GSM773629	39.5521
GSM773630	85.9593
GSM773631	68.1138
GSM773632	52.9639
GSM773633	68.5543
GSM773634	43.9677
GSM773635	25.9841
GSM773636	87.341
GSM773637	35.02
GSM773638	57.4809
GSM773639	72.2701
GSM773640	59.5226
GSM773641	61.2227
GSM773642	85.0494
GSM773643	64.8235
GSM773644	55.0643
GSM773645	69.9276
GSM773646	60.9895
GSM773647	48.3614
GSM773648	42.9222
GSM773649	97.2497
GSM773650	56.9427
GSM773651	106.524
GSM773652	51.9546
GSM773653	36.1677
GSM773654	45.2848
GSM773655	71.2637
GSM773656	45.2915
GSM773657	26.9761
GSM773658	112.245
GSM773659	117.545
GSM773660	53.4579
GSM773661	55.0404
GSM773662	28.6568
GSM773663	53.331
GSM773664	45.0903
GSM773665	73.9324
GSM773666	60.8249
GSM773667	42.7774
GSM773668	65.6702
GSM773669	52.8266
GSM773670	32.7973
GSM773671	29.518
GSM773672	59.857
GSM773673	75.6973
GSM773674	110.159
GSM773675	48.432
GSM773676	64.59
GSM773677	64.3712
GSM773678	44.5862
GSM773679	62.7431
GSM773680	62.8519
GSM773681	43.3669
GSM773682	45.9494
GSM773683	105.377
GSM773684	47.4988
GSM773685	52.6827
GSM773686	39.1085
GSM773687	37.3533
GSM773688	57.8009
GSM773689	41.8848
GSM773690	47.7206
GSM773691	56.2124
GSM773692	43.422
GSM773693	43.5978
GSM773694	36.5123
GSM773695	32.9225
GSM773696	39.3016
GSM773697	111.896
GSM773698	59.3919
GSM773699	61.7825
GSM773700	40.4306
GSM773701	38.3776
GSM773702	67.0623
GSM773703	75.826
GSM773704	42.6764
GSM773705	28.2809
GSM773706	47.1402
GSM773707	36.0095
GSM773708	36.2541
GSM773709	58.607
GSM773710	32.08
GSM773711	22.3399
GSM773712	44.0628
GSM773713	47.9063
GSM773714	66.9303
GSM773715	76.7145
GSM773716	91.8231
GSM773717	45.0401
GSM773718	47.3983
GSM773719	29.9934
GSM773720	64.2219
GSM773721	40.3847
GSM773722	36.7738
GSM773723	47.2266
GSM773724	34.8536
GSM773725	34.5052
GSM773726	42.5785
GSM773727	67.7093
GSM773728	58.1027
GSM773729	43.9125
GSM773730	59.7263
GSM773731	38.9132
GSM773732	49.1331
GSM773733	38.6895
GSM773734	36.8164
GSM773735	45.6789
GSM773736	27.1227
GSM773737	66.4182
GSM773738	57.9292
GSM773739	41.5119
GSM773740	59.9789
GSM773741	58.6418
GSM773742	55.8191
GSM773743	38.6074
GSM773744	38.0248
GSM773745	55.3212
GSM773746	37.1231
GSM773747	64.0006
GSM773748	29.9365
GSM773749	47.1922
GSM773750	24.6104
GSM773751	56.5631
GSM773752	58.2754
GSM773753	51.2932
GSM773754	43.4671
GSM773755	67.0311
GSM773756	53.7117
GSM773757	27.2976
GSM773758	62.758
GSM773759	53.8436
GSM773760	39.3785
GSM773761	23.7899
GSM773762	56.3807
GSM773763	53.6023
GSM773764	36.197
GSM773765	27.8205
GSM1672281	29.5256
GSM1672282	42.3366
GSM1672283	39.3736
GSM1672284	45.4197
GSM1672285	71.5301
GSM1672286	42.3796
GSM1672287	29.5583
GSM1672288	30.1793
GSM1672289	42.0159
GSM1672290	41.3738
GSM1672291	43.5243
GSM1672292	37.0022
GSM1672293	56.2584
GSM1672294	45.3677
GSM1672295	65.0115
GSM1672296	60.2878
GSM1672297	67.618
GSM1672298	45.889
GSM1672299	82.8991
GSM1672300	52.8147
GSM1672301	36.4851
GSM1672302	73.3417
GSM1672303	131.884
GSM1672304	84.5616
GSM1672305	65.1067
GSM1672306	51.756
GSM1672307	55.8152
GSM1672308	42.3556
GSM1672309	51.0579
GSM1672310	65.0677
GSM1672311	50.515
GSM1672312	70.2291
GSM1672313	48.9808
GSM1672314	47.9012
GSM1672315	97.7193
GSM1672316	58.4722
GSM1672317	65.5618
GSM1672318	84.0666
GSM1672319	39.7525
GSM1672320	44.4091
GSM1672321	52.0456
GSM1672322	33.5894
GSM1672323	44.2975
GSM1672324	56.773
GSM1672325	36.7866
GSM1672326	41.5323
GSM1672327	55.9351
GSM1672328	54.6163
GSM1672329	66.4377
GSM1672330	38.5768
GSM1672331	74.5968
GSM1672332	33.9774
GSM1672333	36.7668
GSM1672334	32.966
GSM1672335	28.7744
GSM1672336	72.0491
GSM1672337	29.8303
GSM1672338	79.5714
GSM1672339	47.2824
GSM1672340	66.2884
GSM1672341	74.6032
GSM1672342	80.6626
GSM1672343	57.1916
GSM1672344	45.486
GSM1672345	40.5673
GSM1672346	79.6894
GSM1672347	55.4026
GSM1672348	34.7148
GSM1672349	52.1196
GSM1672350	57.9894
GSM1672351	39.2854
GSM1672352	45.1398
GSM1672353	59.1579
GSM1672354	41.1962
GSM1672355	50.6127
GSM1672356	49.1541
GSM1672357	41.4733
GSM1672358	40.8187
GSM1672359	37.8094
GSM1672360	42.8993
GSM1672361	34.342
GSM1672362	95.004
GSM1672363	52.4568
GSM1672364	40.3106
GSM1672365	36.0833
GSM1672366	40.054
GSM1672367	34.4476
GSM1672368	89.6825
GSM1672369	31.4436
GSM1672370	51.1317
GSM1672371	37.3635
GSM1672372	36.5453
GSM1672373	33.0799
GSM1672374	46.9442
GSM1672375	46.6886
GSM1672376	74.2126
GSM1672377	50.1233
GSM1672378	39.4937
GSM1672379	36.0311
GSM1672380	92.9705
GSM1672381	49.1248
GSM1672382	35.4711
GSM1672383	81.6899
GSM1672384	28.9511
GSM1672385	63.902
GSM1672386	62.285
GSM1672387	28.5363
GSM1672388	33.4157
GSM1672390	66.0347
GSM1672391	33.2428
GSM1672392	49.6656
GSM1672393	59.2885
GSM1672394	33.6841
GSM1672395	75.7755
GSM1672396	29.1496
GSM1672397	45.6698
GSM1672398	64.2693
GSM1672399	67.3987
GSM1672400	46.7791
GSM1672401	74.8195
GSM1672402	70.8467
GSM1672403	35.7297
GSM1672404	72.6971
GSM1672405	40.2887
GSM1672406	44.9996
GSM1672407	70.0289
GSM1672408	93.2771
GSM1672409	39.6652
GSM1672410	49.8536
GSM1672411	79.291
GSM1672412	42.1239
GSM1672413	54.3551
GSM1672414	67.185
GSM1672415	32.0844
GSM1672416	71.6122
GSM1672417	77.2326
GSM1672418	63.5152
GSM1672419	44.3507
GSM1672420	42.6659
GSM1672421	94.7736
GSM1672422	103.073
GSM1672423	67.4265
GSM1672424	42.3494
GSM1672425	47.3554
GSM1672426	72.5263
GSM1672427	25.4239
GSM1672428	51.6012
GSM1672429	46.6934
GSM1672430	39.3402
GSM1672431	62.3937
GSM1672432	77.1806
GSM1672433	75.2104
GSM1672434	73.2357
GSM1672435	60.6223
GSM1672436	76.4216
GSM1672437	73.8779
GSM1672438	59.343
GSM1672439	88.7753
GSM1672440	101.128
GSM1672441	39.0692
GSM1672442	50.1209
GSM1672443	53.5148
GSM1672444	97.0811
GSM1672445	42.1027
GSM1672446	51.8384
GSM1672447	59.4546
GSM1672448	56.6852
GSM1672449	39.4867
GSM1672450	54.2781
GSM1672451	53.1545
GSM1672452	82.7748
GSM1672453	42.6146
GSM1672454	92.4346
GSM1672455	76.0704
GSM1672456	57.6361
GSM1672457	95.1441
GSM1672458	35.3256
GSM1672459	40.222
GSM1672460	58.3267
GSM1672461	37.3318
GSM1672462	56.3731
GSM1672463	58.3022
GSM1672464	43.9723
GSM1672465	52.1151
GSM1672466	51.7061
GSM1672467	44.3098
GSM1672468	59.6235
GSM1672469	39.894
GSM1672470	30.8198
GSM1672471	50.5632
GSM1672472	38.4285
GSM1672473	63.9423
GSM1672474	62.3746
GSM1672475	79.5788
GSM1672476	22.613
GSM1672477	59.0045
GSM1672478	46.4022
GSM1672479	40.2599
GSM1672480	60.1444
GSM1672481	44.6168
GSM1672482	36.3194
GSM1672483	55.8312
GSM1672484	56.1466
GSM1672485	34.1088
GSM1672486	67.9651
GSM1672487	76.7026
GSM1672488	51.5603
GSM1672489	45.5624
GSM1672490	43.7639
GSM1672491	46.0534
GSM1672492	94.5893
GSM1672493	56.4535
GSM1672494	58.4404
GSM1672495	62.1327
GSM1672496	54.3328
GSM1672497	27.1105
GSM1672498	48.2976
GSM1672499	72.7814
GSM1672500	76.4389
GSM1672501	42.4794
GSM1672502	64.2994
GSM1672503	60.5562
GSM1672504	54.9364
GSM1672505	41.2541
GSM1672506	34.3126
GSM1672507	28.6384
GSM1672508	33.3421
GSM1672509	45.7518
GSM1672510	92.5854
GSM1672511	51.4316
GSM1672512	73.6735
GSM1672513	73.5769
GSM1672514	56.3427
GSM1672515	77.3631
GSM1672516	65.1893
GSM1672517	47.9884
GSM1672518	79.1416
GSM1672519	63.7864
GSM1672520	54.2771
GSM1672521	49.1519
GSM1672522	45.641
GSM1672523	48.1148
GSM1672524	87.4858
GSM1672525	41.3853
GSM1672526	53.3099
GSM1672527	54.8507
GSM1672528	45.2739
GSM1672529	68.3325
GSM1672530	64.0697
GSM1672531	41.0132
GSM1672532	36.322
GSM1672533	46.5799
GSM1672534	42.1315
GSM1672535	46.0057
GSM1672536	48.4953
GSM1672537	88.0164
GSM1672538	44.9531
GSM1672539	54.3366
GSM1672540	88.2529
GSM1672541	73.9892
GSM1672542	59.9506
GSM1672543	84.7904
GSM1672544	93.5955
GSM1672545	54.5198
GSM1672546	79.6687
GSM1672547	57.2075
GSM1672548	38.9293
GSM1672549	95.3438
GSM1672550	100.18
GSM1672551	95.8237
GSM1672552	38.344
GSM1672553	59.3433
GSM1672554	95.2362
GSM1672555	70.2397
GSM1672556	43.5862
GSM1672557	50.2095
GSM1672558	51.5034
GSM1672559	43.9263
GSM1672560	60.9009
GSM1672561	56.0027
GSM1672562	53.7411
GSM1672563	47.828
GSM1672564	83.8746
GSM1672565	50.8337
GSM1672566	50.9694
GSM1672567	65.8797
GSM1672568	67.0897
GSM1672569	87.5294
GSM1672570	53.8435
GSM1672571	53.5818
GSM1672572	46.7898
GSM1672573	69.7917
GSM1672574	43.3876
GSM1672575	40.4113
GSM1672576	43.4995
GSM1672577	67.8065
GSM1672578	68.2665
GSM1672579	61.2546
GSM1672580	71.471
GSM1672581	52.2409
GSM1672582	59.7733
GSM1672583	60.6445
GSM1672584	78.4638
GSM1672585	93.3377
GSM1672586	54.5664
GSM1672587	64.7235
GSM1672588	33.0583
GSM1672589	42.665
GSM1672590	71.7182
GSM1672591	43.2367
GSM1672592	47.3174
GSM1672593	53.287
GSM1672594	56.6681
GSM1672595	45.6992
GSM1672596	45.5629
GSM1672597	35.6143
GSM1672598	45.136
GSM1672599	104.287
GSM1672600	42.6584
GSM1672601	36.0996
GSM1672602	66.5093
GSM1672603	49.8012
GSM1672604	48.3532
GSM1672605	36.2999
GSM1672606	55.8891
GSM1672607	92.343
GSM1672608	78.2099
GSM1672609	74.6519
GSM1672610	91.8812
GSM1672611	43.8503
GSM1672612	38.8078
GSM1672613	80.9591
GSM1672614	54.1755
GSM1672615	46.6136
GSM1672616	52.3879
GSM1672617	61.0056
GSM1672618	42.2433
GSM1672619	47.5397
GSM1672620	66.4133
GSM1672621	76.778
GSM1672622	61.6601
GSM1672623	58.4999
GSM1672624	66.0496
GSM1672625	75.1179
GSM1672626	59.3138
GSM1672627	62.3001
GSM1672628	63.5324
GSM1672629	62.4996
GSM1672630	57.7578
GSM1672631	58.2556
GSM1672632	109.728
GSM1672633	66.8787
GSM1672634	105.015
GSM1672635	85.8366
GSM1672636	75.3638
GSM1672637	55.6449
GSM1672638	61.3346
GSM1672639	58.7182
GSM1672640	52.9338
GSM1672641	32.2002
GSM1672642	59.2491
GSM1672643	67.8189
GSM1672644	62.7591
GSM1672645	39.3266
GSM1672646	63.052
GSM1672647	51.2703
GSM1672648	74.5845
GSM1672649	74.5814
GSM1672650	65.024
GSM1672651	52.6931
GSM1672652	54.1755
GSM1672653	43.0682
GSM1672654	85.4664
GSM1672655	66.2211
GSM1672656	57.7305
GSM1672657	73.0257
GSM1672658	57.878
GSM1672659	51.5348
GSM1672660	80.6579
GSM1672661	47.4488
GSM1672662	69.4338
GSM1672663	69.1133
GSM1672664	49.5427
GSM1672665	70.4652
GSM1672666	57.863
GSM1672667	68.3943
GSM1672668	63.8754
GSM1672669	48.5906
GSM1672670	52.4051
GSM1672671	60.8995
GSM1672672	73.5807
GSM1672673	74.4291
GSM1672674	48.296
GSM1672675	59.5743
GSM1672676	74.9961
GSM1672677	64.5672
GSM1672678	94.6158
GSM1672679	74.9634
GSM1672680	56.9655
GSM1672681	79.9989
GSM1672682	94.0166
GSM1672683	83.716
GSM1672684	62.2056
GSM1672685	75.6301
GSM1672686	48.6152
GSM1672687	36.2351
GSM1672688	83.8344
GSM1672689	49.1961
GSM1672690	51.2656
GSM1672691	52.3119
GSM1672692	71.5313
GSM1672693	73.259
GSM1672694	63.3615
GSM1672695	31.4062
GSM1672696	36.1276
GSM1672697	82.1299
GSM1672698	46.7875
GSM1672699	57.7228
GSM1672700	35.4347
GSM1672701	84.8547
GSM1672702	50.2298
GSM1672703	58.2957
GSM1672704	41.1539
GSM1672705	34.9364
GSM1672706	60.2068
GSM1672707	43.5157
GSM1672708	46.9155
GSM1672709	44.8286
GSM1672710	41.2981
GSM1672711	36.5674
GSM1672712	61.3376
GSM1672713	97.3593
GSM1672714	66.4247
GSM1672715	54.8524
GSM1672716	89.2115
GSM1672717	77.3591
GSM1672718	75.0488
GSM1672719	52.1975
GSM1672720	68.43
GSM1672721	59.5064
GSM1672722	48.4869
GSM1672723	80.6641
GSM1854893	69.7488
GSM1855136	69.2203
GSM1855182	35.2576
GSM1855179	91.6044
GSM1854898	46.2332
GSM1855125	54.9077
GSM1854984	44.4865
GSM1854820	62.0107
GSM1854966	24.9807
GSM1854812	86.1121
GSM1854902	32.6855
GSM1854819	56.0484
GSM1854963	113.138
GSM1855168	64.2834
GSM1854809	31.7315
GSM1854837	66.0334
GSM1854921	92.6578
GSM1855118	72.5398
GSM1855178	126.503
GSM1854861	56.7247
GSM1854927	79.4423
GSM1855057	44.207
GSM1854938	132.5
GSM1854951	24.7743
GSM1855104	98.8007
GSM1855150	88.1446
GSM1854961	79.4312
GSM1854983	80.2359
GSM1854924	31.3847
GSM1854899	49.5016
GSM1854915	61.1636
GSM1855146	58.3536
GSM1855228	73.4525
GSM1855237	117.845
GSM1854844	66.2225
GSM1855120	85.5924
GSM1855219	86.507
GSM1855049	48.1976
GSM1855184	26.7406
GSM1855192	48.8287
GSM1854892	87.7908
GSM1854926	38.5344
GSM1855039	95.5528
GSM1854925	59.3534
GSM1854853	66.7097
GSM1854947	79.2827
GSM1854957	57.2065
GSM1855199	127.21
GSM1855121	42.6116
GSM1854817	68.7853
GSM1855069	57.6261
GSM1855106	55.4438
GSM1854855	69.854
GSM1854948	52.3457
GSM1854895	100.567
GSM1854831	91.1848
GSM1855153	62.4804
GSM1855160	60.8611
GSM1854884	50.4821
GSM1855161	52.2161
GSM1855079	64.7087
GSM1854897	38.9591
GSM1855063	49.2159
GSM1855193	50.8532
GSM1854969	78.7711
GSM1855019	59.1717
GSM1855041	30.7806
GSM1855175	55.291
GSM1855134	27.7358
GSM1854889	56.4223
GSM1854970	56.2331
GSM1855203	86.224
GSM1854864	18.1654
GSM1854887	67.9413
GSM1854816	40.5437
GSM1854886	114.966
GSM1854868	129.986
GSM1854860	60.8425
GSM1854891	106.181
GSM1854956	61.5408
GSM1855088	53.8966
GSM1855117	108.856
GSM1855001	81.1106
GSM1854840	40.8624
GSM1854971	46.7219
GSM1855218	38.6006
GSM1855231	52.5321
GSM1854995	76.1143
GSM1854836	24.3895
GSM1854935	85.7823
GSM1855190	73.1195
GSM1854807	52.7982
GSM1854942	58.9943
GSM1854885	63.5728
GSM1855181	85.3215
GSM1855111	75.0531
GSM1855127	34.9496
GSM1855135	49.2562
GSM1855170	56.7075
GSM1855174	38.8065
GSM1855165	40.6185
GSM1854992	92.8799
GSM1855180	54.1876
GSM1855105	36.065
GSM1854882	58.6901
GSM1855137	63.6494
GSM1854903	88.2398
GSM1855198	102.1
GSM1855103	83.4475
GSM1855177	45.0811
GSM1854986	44.9758
GSM1855126	75.3746
GSM1855095	100.17
GSM1854827	88.2071
GSM1854818	35.1422
GSM1855059	58.2286
GSM1854981	86.8227
GSM1855143	46.6874
GSM1855082	31.1467
GSM1855071	70.6492
GSM1854997	48.0359
GSM1855062	73.6551
GSM1855094	74.9741
GSM1855102	38.8402
GSM1855224	91.6084
GSM1855138	69.4881
GSM1855051	55.7888
GSM1855202	83.327
GSM1855129	47.7491
GSM1854964	81.5924
GSM1854996	52.2769
GSM1855048	86.8475
GSM1855080	47.8029
GSM1855116	80.2138
GSM1854913	39.9534
GSM1855173	86.3122
GSM1855072	29.4204
GSM1855166	61.6182
GSM1854965	90.0074
GSM1855110	39.7863
GSM1855010	46.9093
GSM1855206	107.868
GSM1854929	51.0889
GSM1854985	35.8419
GSM1854941	42.0988
GSM1854977	39.6572
GSM1855109	79.0296
GSM1855131	55.0668
GSM1855050	42.9741
GSM1855158	48.2677
GSM1855133	25.9203
GSM1855221	35.5349
GSM1854847	48.3999
GSM1855114	65.7527
GSM1855235	68.6322
GSM1855065	62.1283
GSM1854841	89.888
GSM1854881	71.3724
GSM1855092	37.746
GSM1855074	62.8331
GSM1855162	29.9442
GSM1855169	37.7714
GSM1854980	54.4374
GSM1855113	27.9815
GSM1854979	40.0195
GSM1855009	56.4656
GSM1855122	92.9808
GSM1854955	41.5841
GSM1855061	27.3729
GSM1855098	43.0894
GSM1855123	52.9997
GSM1855232	81.5608
GSM1855093	44.9917
GSM1854869	51.5292
GSM1854877	49.1826
GSM1855081	58.0459
GSM1855029	117.997
GSM1855119	67.4972
GSM1854988	59.6734
GSM1855172	54.6027
GSM1855151	63.6175
GSM1854823	65.5138
GSM1855152	45.5883
GSM1854932	54.3576
GSM1855157	47.0695
GSM1855000	114.388
GSM1855040	61.8796
GSM1855147	31.1136
GSM1854962	45.1073
GSM1855034	52.2769
GSM1855145	59.4063
GSM1854859	44.2832
GSM1855096	79.5599
GSM1854933	78.3353
GSM1855032	49.2387
GSM1854815	67.3256
GSM1855112	44.8192
GSM1855141	49.1529
GSM1855008	76.8553
GSM1854813	25.96
GSM1854990	25.0973
GSM1855140	31.5323
GSM1855164	74.1972
GSM1855022	79.6159
GSM1855142	57.6594
GSM1855083	70.8545
GSM1855149	32.6472
GSM1854805	85.8168
GSM1854846	48.5713
GSM1855089	78.2589
GSM1855027	37.6589
GSM1854888	38.6945
GSM1854974	28.6902
GSM1854872	50.5644
GSM1855189	44.0186
GSM1855003	27.5053
GSM1854934	33.5545
GSM1855144	61.8184
GSM1854880	49.5224
GSM1854998	50.877
GSM1855097	55.9777
GSM1854814	56.2728
GSM1855077	46.2627
GSM1855132	56.0896
GSM1855045	55.3323
GSM1855159	49.2646
GSM1855163	38.2179
GSM1855015	64.5115
GSM1855100	76.8037
GSM1854874	33.4194
GSM1855038	65.1554
GSM1854950	24.9722
GSM1855018	44.2056
GSM1855078	62.3409
GSM1855086	52.2795
GSM1854909	55.5658
GSM1855021	41.6367
GSM1854806	35.4474
GSM1854801	34.9612
GSM1854999	39.6251
GSM1855075	48.1511
GSM1855054	33.8028
GSM1854856	56.4776
GSM1854994	35.1825
GSM1855107	55.1317
GSM1855128	69.32
GSM1854876	78.123
GSM1854900	32.0901
GSM1854975	82.2958
GSM1855028	50.0349
GSM1855187	73.9275
GSM1854973	67.5877
GSM1854839	31.8893
GSM1855076	42.3053
GSM1855099	40.4401
GSM1855108	107.584
GSM1854972	41.4351
GSM1855084	46.8146
GSM1855101	60.0011
GSM1854958	34.1079
GSM1854802	68.3786
GSM1854967	82.4941
GSM1854810	58.5218
GSM1854930	37.6097
GSM1855036	40.8364
GSM1855091	63.8143
GSM1854987	31.607
GSM1855042	46.9895
GSM1855087	44.1981
GSM1855046	54.1668
GSM1854940	47.1693
GSM1854960	49.4274
GSM1854920	61.4681
GSM1855052	47.159
GSM1854931	26.2587
GSM1854803	51.6235
GSM1854936	47.3547
GSM1854989	36.2206
GSM1855209	105.883
GSM1854804	31.7936
GSM1855085	90.5937
GSM1854937	45.1797
GSM1854879	52.3752
GSM1855005	37.7958
GSM1855156	59.518
GSM1855064	64.3737
GSM1854919	40.5574
GSM1855044	37.0722
GSM1855067	83.9406
GSM1855006	45.6742
GSM1855016	82.1659
GSM1855070	41.8789
GSM1854954	75.9523
GSM1855066	76.1821
GSM1854911	77.5271
GSM1855024	50.0226
GSM1855204	48.4387
GSM1855033	92.3053
GSM1855011	35.1282
GSM1855053	36.1324
GSM1855047	63.8156
GSM1854834	54.9831
GSM1854800	64.08
GSM1855195	60.7683
GSM1855004	37.9783
GSM1855043	67.2621
GSM1855068	67.2144
GSM1855031	44.7881
GSM1855060	66.4881
GSM1854808	31.6881
GSM1855225	55.1904
GSM1855026	66.5031
GSM1855073	44.2888
GSM1854896	57.3036
GSM1854811	45.6063
GSM1855200	51.029
GSM1854799	69.044
GSM1855037	72.8574
GSM1854904	35.6366
GSM1855056	69.6807
GSM1854875	58.6442
GSM1854907	55.8024
GSM1854883	82.4602
GSM1855035	40.5862
GSM1855055	30.9342
GSM1854842	49.7214
GSM1855012	73.4058
GSM1855185	56.6019
GSM1854873	79.1205
GSM1855124	81.1606
GSM1854952	28.3134
GSM1854870	53.4792
GSM1854832	49.6172
GSM1854890	53.9224
GSM1855014	48.2611
GSM1854871	58.3541
GSM1854843	31.4596
GSM1855007	63.7255
GSM1854835	55.3692
GSM1855223	52.1505
GSM1854908	53.874
GSM1854906	68.488
GSM1854910	49.0335
GSM1854922	24.8942
GSM1854829	77.9514
GSM1854916	66.558
GSM1855171	83.7729
GSM1854918	51.1711
GSM1854944	37.4491
GSM1855023	67.7596
GSM1854828	57.4922
GSM1855020	78.6354
GSM1854838	50.2325
GSM1854866	47.3806
GSM1854917	32.3626
GSM1854928	36.0143
GSM1854848	44.495
GSM1854798	25.537
GSM1854821	41.5882
GSM1855207	96.5762
GSM1855208	47.8376
GSM1854830	60.7067
GSM1854923	46.1275
GSM1854825	55.4086
GSM1855176	68.1008
GSM1855188	39.0782
GSM1855222	47.2036
GSM1854857	48.9657
GSM1854822	57.7439
GSM1854849	45.0707
GSM1854867	48.1131
GSM1854826	24.3594
GSM1854863	62.6307
GSM1854833	42.1212
GSM1854854	23.7541
GSM1855220	119.141
GSM1855215	27.8391
GSM1855217	49.9719
GSM1855212	30.0988
GSM1855196	73.1308
GSM1854852	33.5548
GSM1854862	55.3868
GSM1855226	56.776
GSM1855211	68.141
GSM1854865	48.5366
GSM1855238	59.6649
GSM1855230	46.2275
GSM1855236	47.0992
GSM1854850	52.4896
GSM1855183	38.6759
GSM1855234	53.5399
GSM1855213	49.6255
GSM1854953	29.4443
GSM1855214	26.8555
GSM1855210	43.2594
GSM1854851	34.2179
GSM1854945	88.6384
GSM1855229	28.9356

[truncated: 12 more sheets: Table S11, Table S12, Table S13, Table S14, Table S15, Table S16, Table S17, Table S18, Table S19, Table S20, Table S21, Table S22]
